# Supplementary material for: Benzyl 3-(2-methyl­phen­yl)dithio­carbazate
Source: Acta Crystallogr Sect E Struct Rep Online. 2012 Apr 18;68(Pt 5):o1402. doi: 10.1107/S160053681201567X (PMC3344528; doi:10.1107/S160053681201567X)
Supplement: Supplementary file 2 [file e-68-o1402-Isup2.hkl]

#
# h,k,l, Fc-squared, Fo-squared, sigma(Fo-squared) and status flag
#
data_I
_shelx_title ' st48'
_shelx_refln_list_code          4
_shelx_F_calc_maximum      127.56
_exptl_crystal_F_000       608.00
_reflns_d_resolution_high  0.8131
 
loop_
 _symmetry_equiv_pos_as_xyz
 'x, y, z'
 '-x+1/2, y+1/2, -z+1/2'
 '-x, -y, -z'
 'x-1/2, -y-1/2, z-1/2'
 
_cell_length_a     5.7000
_cell_length_b    11.0136
_cell_length_c    22.7545
_cell_angle_alpha  90.000
_cell_angle_beta   95.198
_cell_angle_gamma  90.000
 
_shelx_F_squared_multiplier     1.000
 
loop_
 _refln_index_h
 _refln_index_k
 _refln_index_l
 _refln_F_squared_calc
 _refln_F_squared_meas
 _refln_F_squared_sigma
 _refln_observed_status
   2   0   0      334.58      403.79      4.39 o
   4   0   0     1586.21     1562.10     32.78 o
   6   0   0     1081.23     1149.34     23.96 o
   1   1   0       44.12       46.69      1.77 o
   2   1   0       36.18       41.95      1.65 o
   3   1   0      240.73      262.65      4.12 o
   4   1   0     1833.30     1847.95     17.81 o
   5   1   0      674.42      644.64      9.65 o
   6   1   0        1.53        0.82      1.41 o
   0   2   0       23.84       18.17      1.10 o
   1   2   0     1279.98     1545.20      9.82 o
   2   2   0       18.42       23.00      1.09 o
   3   2   0     2230.14     2261.54     16.49 o
   4   2   0      183.26      155.27      4.88 o
   5   2   0       25.96       24.62      1.95 o
   6   2   0      324.96      313.61      8.82 o
   1   3   0     2184.88     2306.14     10.34 o
   2   3   0      324.36      345.63      4.98 o
   3   3   0      603.49      702.47      8.00 o
   4   3   0        6.98       11.42      1.42 o
   5   3   0      901.85      871.76      9.14 o
   6   3   0        2.52        2.52      1.23 o
   0   4   0     6854.01     6893.33     59.88 o
   1   4   0      219.57      184.64      2.56 o
   2   4   0      869.60      912.38      8.21 o
   3   4   0     1584.35     1575.94     14.91 o
   4   4   0      726.85      687.13     10.29 o
   5   4   0        5.56        5.28      1.18 o
   6   4   0        1.23       -0.24      1.09 o
   1   5   0        4.32        3.22      0.86 o
   2   5   0      304.65      387.38      6.39 o
   3   5   0        2.45        8.14      1.56 o
   4   5   0      581.85      495.81      8.96 o
   5   5   0        3.19        1.84      1.46 o
   6   5   0       88.58       92.49      3.68 o
   0   6   0     2919.87     2738.37     46.50 o
   1   6   0       96.10      128.13      3.15 o
   2   6   0      583.22      600.94      8.60 o
   3   6   0      417.04      406.43      8.55 o
   4   6   0     1225.04     1151.08     12.01 o
   5   6   0      208.08      200.37      5.33 o
   6   6   0       15.03       21.94      1.63 o
   1   7   0      112.02      104.68      2.92 o
   2   7   0      526.58      526.19      8.69 o
   3   7   0      139.73      129.02      5.21 o
   4   7   0        7.93        8.66      1.50 o
   5   7   0      154.49      145.79      4.42 o
   0   8   0       29.99       28.01      2.39 o
   1   8   0      247.88      232.23      5.00 o
   2   8   0      639.43      603.70      8.31 o
   3   8   0      891.67      789.75      7.47 o
   4   8   0      108.82      118.26      3.61 o
   5   8   0       34.30       31.59      1.79 o
   1   9   0      401.01      365.03      7.48 o
   2   9   0        0.30        2.77      1.14 o
   3   9   0      102.70       81.82      2.75 o
   4   9   0       25.31       29.84      2.11 o
   5   9   0       29.21       33.90      2.42 o
   0  10   0      597.92      594.52     12.01 o
   1  10   0      210.69      187.17      4.63 o
   2  10   0       80.74       78.42      3.09 o
   3  10   0        0.44        0.84      1.01 o
   4  10   0      400.61      447.17      6.36 o
   1  11   0      132.73      129.61      4.91 o
   2  11   0      108.09      102.87      4.31 o
   3  11   0      493.58      525.34      9.97 o
   4  11   0       18.70       18.65      2.53 o
   0  12   0      984.17     1024.12     27.51 o
   1  12   0       39.01       35.05      2.22 o
   2  12   0       85.50       85.20      4.09 o
   3  12   0      234.39      277.35      7.25 o
   1  13   0      263.49      296.64      6.78 o
  -5   0   1     1084.77     1003.14     13.78 o
  -3   0   1     1242.59     1224.12     10.92 o
  -1   0   1     1649.57     1733.40     12.49 o
   1   0   1      105.23       91.32      4.30 o
   3   0   1     1378.45     1379.69     12.15 o
   5   0   1       20.15       27.88      3.72 o
  -6   1   1      389.25      388.75      8.32 o
  -5   1   1     1089.57     1034.56     10.79 o
  -4   1   1      129.67      115.56      4.56 o
  -3   1   1      689.50      795.68      6.66 o
  -2   1   1      840.30      892.01      6.23 o
  -1   1   1      911.01     1061.17      8.72 o
   0   1   1       13.35       24.49      0.98 o
   1   1   1       91.23       89.51      1.70 o
   2   1   1     3495.54     3658.21     11.15 o
   3   1   1     1134.57     1138.14      8.12 o
   4   1   1      358.85      359.26      6.62 o
   5   1   1     2507.25     2429.41     15.72 o
   6   1   1       65.53       65.33      3.55 o
  -6   2   1        3.72        4.77      1.47 o
  -5   2   1      345.53      340.62      6.62 o
  -4   2   1        7.76        6.15      1.52 o
  -3   2   1       38.85       36.82      1.89 o
  -2   2   1        3.56       11.00      1.16 o
  -1   2   1      799.01      917.49      8.82 o
   0   2   1     1948.29     2088.31      7.70 o
   1   2   1     8440.80     9165.15     91.17 o
   2   2   1      106.42      114.18      2.11 o
   3   2   1     1118.29     1192.08      9.07 o
   4   2   1      385.83      398.88      7.14 o
   5   2   1      124.32      123.26      3.82 o
   6   2   1      193.54      200.48      7.00 o
  -6   3   1        0.90        2.61      1.30 o
  -5   3   1       79.68       72.82      3.44 o
  -4   3   1      122.65      113.28      3.84 o
  -3   3   1      249.29      277.57      5.46 o
  -2   3   1     2875.83     2981.11     15.03 o
  -1   3   1      203.05      238.74      2.27 o
   0   3   1     1459.68     1467.26      7.83 o
   1   3   1     1249.00     1476.42      8.61 o
   2   3   1     6360.42     6610.88     32.79 o
   3   3   1      220.91      258.27      4.38 o
   4   3   1        0.33        1.05      1.22 o
   5   3   1      124.47      108.06      3.30 o
   6   3   1      541.15      535.46      8.75 o
  -6   4   1      218.71      230.11      6.14 o
  -5   4   1      369.81      351.25      7.21 o
  -4   4   1      389.01      376.97      7.66 o
  -3   4   1      136.33      101.48      3.92 o
  -2   4   1     2516.14     2832.22     14.51 o
  -1   4   1     2178.59     2412.24     14.43 o
   0   4   1       52.80       46.18      1.20 o
   1   4   1       85.50      104.15      2.35 o
   2   4   1      872.33     1046.57      8.42 o
   3   4   1      171.43      128.42      4.05 o
   4   4   1      398.94      383.16      8.36 o
   5   4   1       52.26       49.89      3.06 o
   6   4   1      145.14      149.52      4.13 o
  -6   5   1       17.27       19.61      2.02 o
  -5   5   1     1311.91     1307.17     19.52 o
  -4   5   1      114.97      103.97      4.22 o
  -3   5   1       66.41       75.97      3.62 o
  -2   5   1        6.27        9.59      1.21 o
  -1   5   1     4042.61     4273.37     38.56 o
   0   5   1      122.33      126.51      1.99 o
   1   5   1      529.55      513.52      5.80 o
   2   5   1      572.73      580.29      7.36 o
   3   5   1      835.22      783.06     10.79 o
   4   5   1        2.91        1.52      1.10 o
   5   5   1      820.07      776.61     12.80 o
   6   5   1      110.83      130.42      3.56 o
  -6   6   1       31.70       35.11      1.93 o
  -5   6   1       19.58       16.43      1.89 o
  -4   6   1      138.55      122.00      2.98 o
  -3   6   1      700.68      636.02     10.68 o
  -2   6   1       25.46       18.71      1.83 o
  -1   6   1      341.04      340.87      4.37 o
   0   6   1       65.88       68.31      2.11 o
   1   6   1     1318.39     1407.36     10.86 o
   2   6   1        0.56        2.16      0.96 o
   3   6   1     1042.39      982.28     13.22 o
   4   6   1       23.66       30.83      2.11 o
   5   6   1        1.73        4.13      1.36 o
   6   6   1        1.34        2.15      0.84 o
  -5   7   1      747.62      738.43      9.60 o
  -4   7   1      180.59      201.54      5.72 o
  -3   7   1     1100.86     1047.36     13.86 o
  -2   7   1     1199.11     1117.58     11.88 o
  -1   7   1     1380.30     1398.22     11.57 o
   0   7   1      344.30      323.52      5.85 o
   1   7   1        0.59        1.25      0.99 o
   2   7   1     3020.89     3033.09     21.15 o
   3   7   1        0.20        0.68      1.84 o
   4   7   1       11.90       12.76      1.62 o
   5   7   1       12.86       11.08      1.44 o
  -5   8   1       14.15       13.51      1.50 o
  -4   8   1        2.57        2.61      1.17 o
  -3   8   1       93.95       89.38      2.61 o
  -2   8   1      824.90      774.54      8.36 o
  -1   8   1      192.42      186.06      4.24 o
   0   8   1        9.23       10.54      1.48 o
   1   8   1       19.05       17.33      2.04 o
   2   8   1       66.69       62.37      3.44 o
   3   8   1      448.21      410.08      5.94 o
   4   8   1      125.47      115.15      3.58 o
   5   8   1       28.48       35.01      1.88 o
  -5   9   1      220.15      248.36      5.05 o
  -4   9   1      192.70      167.10      4.46 o
  -3   9   1      407.79      390.70      5.80 o
  -2   9   1     2153.56     2052.63     13.21 o
  -1   9   1       53.60       55.71      3.33 o
   0   9   1       24.58       21.51      1.95 o
   1   9   1       89.51       87.87      4.40 o
   2   9   1     1328.37     1249.61      9.17 o
   3   9   1      128.64      108.97      3.46 o
   4   9   1      282.90      285.36      5.76 o
   5   9   1      115.29      127.67      3.10 o
  -4  10   1      147.19      159.05      4.64 o
  -3  10   1       11.40       10.36      1.15 o
  -2  10   1       21.20       22.61      1.86 o
  -1  10   1       44.89       42.92      4.83 o
   0  10   1      212.31      201.46      5.78 o
   1  10   1       42.19       33.00      2.03 o
   2  10   1       45.77       44.62      2.41 o
   3  10   1      253.69      245.95      5.50 o
   4  10   1       51.95       51.76      2.31 o
  -4  11   1       42.71       46.08      3.66 o
  -3  11   1       63.58       68.56      3.79 o
  -2  11   1      166.77      161.70      5.35 o
  -1  11   1      716.05      729.78     11.35 o
   0  11   1      141.83      131.75      3.83 o
   1  11   1        1.59        2.05      1.33 o
   2  11   1       31.10       36.84      2.65 o
   3  11   1      107.68      101.66      5.19 o
   4  11   1       73.41       92.69      4.92 o
  -3  12   1      181.86      215.44      5.20 o
  -2  12   1       19.11       22.13      2.41 o
  -1  12   1      163.07      170.81      4.52 o
   0  12   1        1.16        1.00      1.03 o
   1  12   1        2.24        1.74      1.11 o
   2  12   1       28.11       24.03      2.37 o
   3  12   1      485.65      512.11      7.81 o
  -1  13   1        0.41        0.92      0.93 o
   0  13   1       33.25       40.36      1.88 o
   1  13   1        0.75        0.47      1.42 o
  -6   0   2     3295.40     3267.25     41.27 o
  -4   0   2       74.06       74.79      6.00 o
  -2   0   2     1706.91     1856.14     13.68 o
   0   0   2     3020.08     3152.56     14.39 o
   2   0   2     2111.16     2516.30     19.13 o
   4   0   2     2543.57     2458.34     26.61 o
   6   0   2      364.33      371.13     13.38 o
  -6   1   2      120.46      118.95      4.74 o
  -5   1   2       18.18       16.39      1.56 o
  -4   1   2     1758.95     1696.20     19.20 o
  -3   1   2        7.06        6.85      1.09 o
  -2   1   2       53.34       52.55      1.61 o
  -1   1   2    13920.68    14820.50     63.62 o
   0   1   2     1628.97     1767.80      6.50 o
   1   1   2     2874.30     3060.73     16.45 o
   2   1   2      618.68      633.14      4.06 o
   3   1   2        8.85        5.29      0.94 o
   4   1   2      128.27      129.02      4.09 o
   5   1   2      272.29      271.17      6.54 o
   6   1   2       27.02       23.05      2.80 o
  -6   2   2       94.29       94.67      4.14 o
  -5   2   2        3.26        5.23      1.91 o
  -4   2   2      329.62      330.66      6.59 o
  -3   2   2     4045.02     4159.51     21.05 o
  -2   2   2        5.78        5.61      0.80 o
  -1   2   2     5273.06     5858.19     17.84 o
   0   2   2     5131.90     5558.29     37.32 o
   1   2   2     4273.18     4817.75     33.82 o
   2   2   2     1973.90     2234.58     14.76 o
   3   2   2       67.30       55.14      1.99 o
   4   2   2      300.25      282.88      6.17 o
   5   2   2     1960.21     1909.61     13.35 o
   6   2   2      179.31      173.76      5.20 o
  -6   3   2       33.66       29.00      2.39 o
  -5   3   2      100.42       93.15      3.88 o
  -4   3   2       25.55       19.95      1.93 o
  -3   3   2       51.11       78.19      2.78 o
  -2   3   2     2757.58     3022.94     16.56 o
  -1   3   2      680.78      778.33      5.04 o
   0   3   2     1192.69     1242.66      9.68 o
   1   3   2     1475.53     1549.12      8.57 o
   2   3   2       30.40       32.33      1.34 o
   3   3   2      156.99      160.39      3.50 o
   4   3   2      165.89      160.76      4.56 o
   5   3   2     1491.01     1430.71     14.36 o
   6   3   2       14.62       18.19      1.93 o
  -6   4   2      165.89      166.76      4.34 o
  -5   4   2        5.77        6.95      1.61 o
  -4   4   2      191.35      203.85      5.68 o
  -3   4   2      705.73      706.22      9.20 o
  -2   4   2     2505.87     2791.59     14.49 o
  -1   4   2      316.00      357.89      3.41 o
   0   4   2     4912.89     5175.09     18.92 o
   1   4   2     1977.26     1936.98     14.64 o
   2   4   2       36.80       47.80      1.86 o
   3   4   2        2.71        1.41      0.96 o
   4   4   2      491.61      407.21      9.64 o
   5   4   2       22.13       19.23      1.97 o
   6   4   2        1.24        0.68      0.96 o
  -6   5   2       77.28       81.70      4.80 o
  -5   5   2       22.48       25.38      2.23 o
  -4   5   2      645.51      574.45      9.72 o
  -3   5   2       43.99       42.55      2.81 o
  -2   5   2      110.21       88.21      2.91 o
  -1   5   2      350.66      344.75      4.73 o
   0   5   2     5007.97     5229.26     20.78 o
   1   5   2      150.59      149.17      2.87 o
   2   5   2      237.68      225.88      4.68 o
   3   5   2        6.60       11.13      2.25 o
   4   5   2      205.95      190.16      4.47 o
   5   5   2      111.51      111.36      4.08 o
   6   5   2       81.43       88.41      2.95 o
  -6   6   2      247.82      253.14      5.44 o
  -5   6   2      151.46      151.96      4.72 o
  -4   6   2       19.65       17.35      1.26 o
  -3   6   2      893.79      849.80     12.34 o
  -2   6   2      416.42      392.07      6.03 o
  -1   6   2      847.21      897.91      6.89 o
   0   6   2     2207.55     2213.07     14.06 o
   1   6   2        8.63        4.72      1.04 o
   2   6   2      107.21       89.10      3.25 o
   3   6   2       54.51       51.97      3.23 o
   4   6   2     1624.50     1486.30     15.29 o
   5   6   2       10.82       12.49      1.71 o
   6   6   2       88.15       94.21      2.43 o
  -6   7   2       20.45       29.23      3.11 o
  -5   7   2      333.66      349.11      7.76 o
  -4   7   2       17.32       20.57      2.03 o
  -3   7   2      295.62      257.47      6.18 o
  -2   7   2     1030.39      967.31      9.81 o
  -1   7   2       61.83       71.46      2.62 o
   0   7   2      337.73      304.69      4.58 o
   1   7   2      708.73      668.68      7.52 o
   2   7   2      398.43      408.28      8.54 o
   3   7   2        1.34        0.51      1.58 o
   4   7   2       27.28       29.42      2.14 o
   5   7   2      276.81      275.10      5.17 o
  -5   8   2      256.10      250.72      5.19 o
  -4   8   2       37.31       36.62      2.49 o
  -3   8   2      840.68      806.98      6.75 o
  -2   8   2      292.34      285.13      4.94 o
  -1   8   2       53.73       49.86      2.28 o
   0   8   2      317.97      328.66      5.64 o
   1   8   2     3882.58     3727.89     31.75 o
   2   8   2     2460.19     2394.40     30.82 o
   3   8   2      367.13      348.46      5.13 o
   4   8   2      236.09      229.12      4.96 o
   5   8   2      248.54      232.61      5.10 o
  -5   9   2       23.96       23.21      1.57 o
  -4   9   2        0.39        1.70      1.14 o
  -3   9   2       38.87       34.88      1.91 o
  -2   9   2       71.92       62.14      2.01 o
  -1   9   2      541.91      491.58      6.14 o
   0   9   2      873.92      849.05     14.13 o
   1   9   2       94.01       77.98      2.81 o
   2   9   2       22.43       18.24      1.44 o
   3   9   2      265.17      243.68      5.08 o
   4   9   2       43.32       42.74      1.94 o
   5   9   2      463.28      512.99      5.83 o
  -4  10   2      400.62      426.90     11.52 o
  -3  10   2        2.33        1.34      0.92 o
  -2  10   2      463.31      444.60      7.95 o
  -1  10   2     1107.47     1052.09     12.17 o
   0  10   2      771.37      749.26     11.01 o
   1  10   2       67.63       61.14      2.48 o
   2  10   2        3.56        4.95      1.19 o
   3  10   2       21.62       24.09      1.96 o
   4  10   2      140.47      144.46      4.02 o
  -4  11   2      130.12      123.84      5.81 o
  -3  11   2        9.54        8.44      1.38 o
  -2  11   2       30.51       35.48      2.78 o
  -1  11   2        6.83        4.48      1.82 o
   0  11   2      251.68      245.36      5.51 o
   1  11   2       29.44       33.87      2.65 o
   2  11   2        1.81        2.07      1.35 o
   3  11   2      115.83      130.64      4.16 o
  -3  12   2      267.98      320.33      9.47 o
  -2  12   2        0.00        0.18      1.42 o
  -1  12   2      244.23      244.93      5.37 o
   0  12   2       33.74       30.06      1.80 o
   1  12   2      342.38      364.68      7.51 o
   2  12   2       49.64       53.43      3.21 o
   3  12   2      117.78      132.07      5.73 o
  -1  13   2        0.42        0.84      1.26 o
   0  13   2       24.68       21.69      1.47 o
   1  13   2      303.96      333.38      7.01 o
  -5   0   3      176.30      152.51      5.06 o
  -3   0   3       24.55       37.65      2.70 o
  -1   0   3        0.36        3.34      0.82 o
   1   0   3    15436.62    15727.09     53.78 o
   3   0   3     2078.81     2176.97     24.28 o
   5   0   3      272.09      255.82      8.40 o
  -6   1   3      102.88       96.57      4.30 o
  -5   1   3      236.29      215.36      5.02 o
  -4   1   3     1541.89     1507.76     16.57 o
  -3   1   3      471.48      548.57      7.31 o
  -2   1   3       80.01       89.60      2.16 o
  -1   1   3    15893.87    16804.19     55.42 o
   0   1   3      405.48      428.32      3.69 o
   1   1   3      520.95      543.08      4.77 o
   2   1   3        4.79        4.67      0.62 o
   3   1   3     5262.31     5565.50     26.83 o
   4   1   3       10.24        8.22      1.20 o
   5   1   3      318.42      302.68      5.77 o
   6   1   3      351.82      344.47      9.13 o
  -6   2   3       36.39       33.93      2.61 o
  -5   2   3      927.73      929.97     13.74 o
  -4   2   3      189.32      157.54      4.63 o
  -3   2   3     1127.47     1290.02     10.71 o
  -2   2   3     6753.60     7253.60     22.79 o
  -1   2   3     1626.23     1737.63     11.13 o
   0   2   3     1687.80     1865.80     10.34 o
   1   2   3      302.82      288.80      2.51 o
   2   2   3      244.29      251.72      3.36 o
   3   2   3       13.54        9.59      0.97 o
   4   2   3     1760.10     1734.66     15.20 o
   5   2   3       62.14       57.61      2.75 o
   6   2   3      236.06      240.95      6.08 o
  -6   3   3       16.15       15.98      2.03 o
  -5   3   3       63.66       59.52      3.50 o
  -4   3   3      964.02      876.73     11.19 o
  -3   3   3      129.34      114.80      3.32 o
  -2   3   3        4.65        2.18      0.88 o
  -1   3   3      898.47     1002.66      6.08 o
   0   3   3     2708.50     2944.49     13.70 o
   1   3   3       44.33       54.64      1.28 o
   2   3   3     1404.61     1490.77     13.66 o
   3   3   3     1859.07     2011.31     12.22 o
   4   3   3        3.40        7.54      1.36 o
   5   3   3       46.29       46.07      2.96 o
   6   3   3      571.75      610.23      9.29 o
  -6   4   3      227.39      230.95      5.95 o
  -5   4   3      171.03      151.26      4.33 o
  -4   4   3        0.81        2.08      1.28 o
  -3   4   3        0.15        2.38      1.16 o
  -2   4   3        5.90        4.21      1.08 o
  -1   4   3      596.50      711.50      5.98 o
   0   4   3     1924.28     2072.45     10.92 o
   1   4   3       10.42        7.67      0.71 o
   2   4   3      558.46      622.82      5.94 o
   3   4   3      192.92      155.21      4.20 o
   4   4   3        6.56        4.60      1.40 o
   5   4   3       44.59       40.04      2.65 o
   6   4   3       15.77       17.97      1.84 o
  -6   5   3      109.73      106.83      3.31 o
  -5   5   3      290.09      271.54      6.26 o
  -4   5   3      458.20      409.34      6.79 o
  -3   5   3       75.50       79.93      4.13 o
  -2   5   3        2.25        2.98      1.14 o
  -1   5   3     1288.65     1145.66      7.41 o
   0   5   3      264.13      331.52      3.50 o
   1   5   3       25.55       26.61      1.32 o
   2   5   3      478.77      526.72      7.10 o
   3   5   3     2098.08     2045.86     18.38 o
   4   5   3        0.56        1.78      1.07 o
   5   5   3      133.55      114.40      4.08 o
   6   5   3        9.83        9.13      1.41 o
  -6   6   3       47.88       49.27      2.58 o
  -5   6   3      568.05      537.84      8.64 o
  -4   6   3       38.02       32.48      1.53 o
  -3   6   3      214.22      214.59      5.77 o
  -2   6   3      173.99      158.52      4.22 o
  -1   6   3      507.98      513.32      4.82 o
   0   6   3       36.34       25.84      1.27 o
   1   6   3     1031.28     1156.94      9.39 o
   2   6   3        2.95        4.18      1.44 o
   3   6   3      753.61      715.77     12.79 o
   4   6   3      123.73      109.24      3.94 o
   5   6   3      348.88      335.61      6.54 o
   6   6   3       60.30       78.47      2.45 o
  -5   7   3      796.21      825.26     10.11 o
  -4   7   3     1077.04     1003.15     10.50 o
  -3   7   3      163.62      160.34      4.95 o
  -2   7   3      359.66      329.87      4.96 o
  -1   7   3     1010.12      979.10      8.26 o
   0   7   3     1357.86     1363.01     14.11 o
   1   7   3     1665.64     1687.96     21.73 o
   2   7   3     1007.34      984.72     16.54 o
   3   7   3      397.12      363.07      5.51 o
   4   7   3       24.53       28.36      1.94 o
   5   7   3      320.66      324.75      5.47 o
  -5   8   3       24.89       19.07      2.03 o
  -4   8   3        0.72        1.26      1.39 o
  -3   8   3      285.24      241.09      5.16 o
  -2   8   3      713.48      647.00      7.63 o
  -1   8   3       96.34       84.31      3.10 o
   0   8   3      265.64      249.13      6.91 o
   1   8   3       57.96       68.95      3.99 o
   2   8   3       93.30       89.20      3.87 o
   3   8   3      118.53      112.14      3.23 o
   4   8   3      119.87      109.81      3.17 o
   5   8   3      349.28      378.16     10.70 o
  -5   9   3       29.56       30.97      1.78 o
  -4   9   3      766.60      775.82     11.19 o
  -3   9   3      347.63      353.31      6.13 o
  -2   9   3        0.04       -0.65      0.84 o
  -1   9   3      409.31      400.80      5.12 o
   0   9   3      282.90      270.38      7.60 o
   1   9   3      214.94      188.62      3.45 o
   2   9   3        1.64        3.23      1.02 o
   3   9   3      166.36      171.29      4.36 o
   4   9   3       98.98      101.23      2.81 o
   5   9   3       22.86       24.13      2.01 o
  -4  10   3       42.83       43.15      2.61 o
  -3  10   3       27.22       24.51      1.74 o
  -2  10   3       19.91       20.87      2.00 o
  -1  10   3       77.96       67.46      3.80 o
   0  10   3      780.15      736.93     11.00 o
   1  10   3        0.02        0.96      0.88 o
   2  10   3       72.38       67.18      2.84 o
   3  10   3       27.97       25.48      1.96 o
   4  10   3       40.44       40.21      1.75 o
  -4  11   3       11.48        8.21      1.75 o
  -3  11   3       28.91       29.86      2.16 o
  -2  11   3       42.92       46.78      4.41 o
  -1  11   3      914.02      934.49     12.83 o
   0  11   3      813.31      803.11      9.18 o
   1  11   3      199.32      192.58      5.78 o
   2  11   3      320.99      335.84      7.13 o
   3  11   3      660.69      714.55     10.83 o
  -3  12   3       60.36       58.10      4.24 o
  -2  12   3      128.98      139.98      5.18 o
  -1  12   3       44.12       42.52      2.40 o
   0  12   3       85.32       77.88      2.70 o
   1  12   3       53.05       48.91      3.64 o
   2  12   3       28.46       24.70      2.86 o
   3  12   3      213.53      218.25      7.41 o
  -1  13   3      137.75      151.39      3.85 o
   0  13   3        3.74        7.03      0.90 o
   1  13   3      560.62      616.50      9.23 o
  -6   0   4      870.48      938.94     22.48 o
  -4   0   4        1.46        6.81      2.34 o
  -2   0   4     7208.22     7582.63     39.62 o
   0   0   4      845.92      913.36      9.49 o
   2   0   4      266.84      282.60      4.35 o
   4   0   4     1272.53     1159.44     16.46 o
   6   0   4        8.42        6.53      2.92 o
  -6   1   4      117.41      119.01      5.91 o
  -5   1   4       85.40       88.71      3.60 o
  -4   1   4      437.82      409.81      9.18 o
  -3   1   4      188.48      253.08      5.66 o
  -2   1   4      355.51      347.07      3.95 o
  -1   1   4        2.89        3.00      0.64 o
   0   1   4     2817.71     2919.83     12.35 o
   1   1   4     7465.73     8055.40     49.41 o
   2   1   4     7093.82     7600.35     22.54 o
   3   1   4      110.83      136.82      3.04 o
   4   1   4       49.37       52.50      2.57 o
   5   1   4      212.48      202.85      4.32 o
   6   1   4      146.24      134.56      4.52 o
  -6   2   4      505.45      522.50     11.68 o
  -5   2   4      903.74      850.83     18.20 o
  -4   2   4       17.20        8.90      1.60 o
  -3   2   4     3703.20     3804.27     18.66 o
  -2   2   4     2317.98     2449.51     16.69 o
  -1   2   4    16271.38    17556.64     90.39 o
   0   2   4     1022.17     1170.21     12.20 o
   1   2   4     2712.45     2803.25     12.78 o
   2   2   4      200.75      242.12      2.99 o
   3   2   4      713.03      744.27      6.93 o
   4   2   4        0.49        1.30      1.51 o
   5   2   4      337.34      308.62      5.40 o
   6   2   4      182.85      184.71      5.28 o
  -6   3   4      209.40      208.28      6.07 o
  -5   3   4      125.44      117.11      5.01 o
  -4   3   4       70.69       61.30      3.11 o
  -3   3   4      808.30      740.84      8.31 o
  -2   3   4     1293.03     1403.26      9.58 o
  -1   3   4    12311.05    13109.85    101.53 o
   0   3   4      127.06      114.09      1.94 o
   1   3   4        0.19        5.20      0.93 o
   2   3   4       57.84       89.64      2.14 o
   3   3   4        2.87        1.54      0.95 o
   4   3   4     1075.77     1107.55     13.36 o
   5   3   4        3.36        5.09      1.41 o
   6   3   4      116.38      118.56      4.19 o
  -6   4   4      376.55      373.19      7.47 o
  -5   4   4      141.71      129.31      3.58 o
  -4   4   4        5.22        3.76      1.17 o
  -3   4   4       79.56       61.26      3.00 o
  -2   4   4     1436.55     1446.76      9.96 o
  -1   4   4       56.00       75.79      1.70 o
   0   4   4     2078.77     2390.16     19.32 o
   1   4   4     3221.41     3256.85     11.90 o
   2   4   4     2477.17     2703.54     17.15 o
   3   4   4       30.28       35.60      2.17 o
   4   4   4       35.48       26.48      2.40 o
   5   4   4      960.98      918.66     11.29 o
   6   4   4        5.35        7.29      1.74 o
  -6   5   4       99.17      105.87      3.31 o
  -5   5   4       27.71       26.18      2.21 o
  -4   5   4      626.42      611.52      7.53 o
  -3   5   4       59.11       62.17      2.82 o
  -2   5   4      647.02      724.15      8.21 o
  -1   5   4       84.82       94.53      1.88 o
   0   5   4     2975.30     3212.48     18.08 o
   1   5   4       17.76       26.04      1.63 o
   2   5   4      731.16      669.97      8.22 o
   3   5   4      149.42      146.96      4.70 o
   4   5   4       70.02       62.75      2.40 o
   5   5   4       47.92       47.67      2.74 o
   6   5   4      701.40      779.26     11.38 o
  -6   6   4     1015.99     1119.60     10.94 o
  -5   6   4       93.30       88.82      3.61 o
  -4   6   4        3.90        2.27      0.91 o
  -3   6   4      637.53      585.15      8.76 o
  -2   6   4     2071.11     2011.97     21.07 o
  -1   6   4     1134.74     1189.71      8.27 o
   0   6   4       31.60       32.34      1.54 o
   1   6   4      212.98      198.87      4.59 o
   2   6   4      125.76       92.88      4.17 o
   3   6   4       82.37       82.46      4.51 o
   4   6   4      319.39      274.01      5.71 o
   5   6   4       41.05       39.20      2.39 o
   6   6   4        6.93        8.06      1.11 o
  -5   7   4        0.18        1.84      1.20 o
  -4   7   4      689.73      597.22     12.03 o
  -3   7   4      456.30      447.08      7.13 o
  -2   7   4      706.08      692.18      8.66 o
  -1   7   4       85.38      108.46      2.70 o
   0   7   4      418.36      399.33      6.55 o
   1   7   4      441.33      452.88      9.38 o
   2   7   4     1797.07     1747.81     17.83 o
   3   7   4        0.26        1.74      1.30 o
   4   7   4      240.84      234.43      4.66 o
   5   7   4      182.62      177.91      3.99 o
  -5   8   4       25.56       28.91      1.95 o
  -4   8   4      947.16      926.12     11.14 o
  -3   8   4      192.08      189.01      4.13 o
  -2   8   4      218.10      201.99      4.30 o
  -1   8   4       70.02       72.41      3.25 o
   0   8   4       11.32        8.75      1.73 o
   1   8   4     3443.54     3251.89     47.94 o
   2   8   4        5.31        2.73      1.53 o
   3   8   4      216.09      215.95      4.42 o
   4   8   4      116.38      118.58      3.26 o
   5   8   4     1684.71     1850.10     14.74 o
  -5   9   4      127.60      155.03      3.41 o
  -4   9   4        6.38        6.57      1.49 o
  -3   9   4      452.50      413.07      6.63 o
  -2   9   4       52.40       50.37      2.07 o
  -1   9   4       22.35       22.55      1.48 o
   0   9   4        5.47        7.28      1.68 o
   1   9   4      112.34      110.95      2.82 o
   2   9   4      196.25      185.66      3.90 o
   3   9   4       10.32        8.70      1.26 o
   4   9   4       24.69       19.75      1.40 o
   5   9   4      244.41      284.22      8.28 o
  -4  10   4        8.16       17.03      1.85 o
  -3  10   4        7.41        6.24      1.43 o
  -2  10   4      680.36      666.94      7.70 o
  -1  10   4       21.51       23.55      2.39 o
   0  10   4       96.63      100.35      5.63 o
   1  10   4      700.03      663.47      7.62 o
   2  10   4      652.99      636.91      7.42 o
   3  10   4      193.90      195.18      4.28 o
   4  10   4        8.31        6.71      1.01 o
  -3  11   4       12.42       11.90      1.51 o
  -2  11   4        1.60        3.01      2.23 o
  -1  11   4        2.83        1.41      1.65 o
   0  11   4      159.56      156.81      4.14 o
   1  11   4      129.93      125.20      4.45 o
   2  11   4      499.73      501.43      8.54 o
   3  11   4       23.91       31.95      2.45 o
  -3  12   4      102.60       99.07      5.39 o
  -2  12   4      202.75      206.23      6.17 o
  -1  12   4      188.12      193.78      4.71 o
   0  12   4       45.63       47.76      2.15 o
   1  12   4      699.74      783.91      8.01 o
   2  12   4       18.93       15.13      2.03 o
  -1  13   4       13.27       15.42      1.45 o
   0  13   4      140.10      153.71      3.35 o
   1  13   4       60.94       68.03      4.56 o
  -5   0   5     2065.36     1977.08     23.72 o
  -3   0   5      616.66      639.52     11.62 o
  -1   0   5     4498.27     5126.46     44.24 o
   1   0   5       24.76       62.09      2.44 o
   3   0   5      131.27      188.68      5.66 o
   5   0   5       43.17       42.47      2.99 o
  -6   1   5       66.46       62.06      4.44 o
  -5   1   5       25.65       24.57      1.69 o
  -4   1   5      652.49      612.12     11.85 o
  -3   1   5     1442.56     1540.72     12.63 o
  -2   1   5       10.53       15.60      0.85 o
  -1   1   5    13125.99    14028.29     58.00 o
   0   1   5    14237.99    15182.53     66.44 o
   1   1   5     8421.62     9119.37     44.08 o
   2   1   5       91.61      103.49      2.01 o
   3   1   5     2361.25     2370.91     16.86 o
   4   1   5      528.95      493.66      7.82 o
   5   1   5      196.98      203.21      4.77 o
   6   1   5       55.28       53.68      3.36 o
  -6   2   5      171.94      168.84      9.22 o
  -5   2   5      944.86      937.58     13.58 o
  -4   2   5      265.69      243.44      6.39 o
  -3   2   5       52.78       65.38      2.84 o
  -2   2   5        1.86        8.29      0.96 o
  -1   2   5      428.52      451.84      3.23 o
   0   2   5     1887.98     2094.86     10.53 o
   1   2   5     4178.25     4633.89     14.99 o
   2   2   5       49.33       52.27      1.53 o
   3   2   5      206.20      238.23      4.30 o
   4   2   5     2824.85     2802.97     27.98 o
   5   2   5        0.13        0.31      1.15 o
   6   2   5        0.23        0.00      1.18 o
  -6   3   5      143.18      136.95      4.73 o
  -5   3   5       81.73       74.13      6.43 o
  -4   3   5      986.68      906.60     10.69 o
  -3   3   5     1085.71     1158.07      9.77 o
  -2   3   5      388.61      428.86      5.42 o
  -1   3   5      189.97      202.58      3.81 o
   0   3   5     4215.00     4342.94     16.97 o
   1   3   5      185.72      208.81      2.71 o
   2   3   5      509.61      529.38      5.16 o
   3   3   5      262.09      301.17      5.07 o
   4   3   5     1969.05     1916.99     17.50 o
   5   3   5       34.18       35.41      2.41 o
   6   3   5       50.40       50.80      2.76 o
  -6   4   5       16.20       19.55      1.77 o
  -5   4   5      597.62      531.73      7.06 o
  -4   4   5      906.36      851.76     10.61 o
  -3   4   5       38.70       26.13      1.73 o
  -2   4   5     2257.88     2373.34     18.71 o
  -1   4   5     1264.04     1452.17     11.06 o
   0   4   5       13.32       21.64      1.07 o
   1   4   5     1028.26     1086.64      9.19 o
   2   4   5        1.86        4.42      0.90 o
   3   4   5       20.21       11.86      1.46 o
   4   4   5     1962.09     1873.53     16.64 o
   5   4   5        0.46        1.16      1.21 o
   6   4   5        1.74        4.74      1.19 o
  -6   5   5       59.36       71.77      3.43 o
  -5   5   5        5.70        8.99      1.36 o
  -4   5   5       11.77       14.00      1.20 o
  -3   5   5      486.98      466.43      7.48 o
  -2   5   5      510.33      536.60      6.76 o
  -1   5   5     2282.22     2203.65     14.72 o
   0   5   5      317.56      320.09      4.34 o
   1   5   5      240.58      226.20      4.19 o
   2   5   5      538.90      577.33      7.25 o
   3   5   5     3239.90     3051.44     26.16 o
   4   5   5        6.86       13.04      1.19 o
   5   5   5       16.97       14.20      1.47 o
   6   5   5        8.30        7.32      1.15 o
  -6   6   5       21.67       20.61      1.46 o
  -5   6   5       66.45       73.21      3.22 o
  -4   6   5        8.72        6.64      1.16 o
  -3   6   5     1204.73     1135.37     11.30 o
  -2   6   5      323.10      370.18      6.76 o
  -1   6   5      964.73      953.88      7.14 o
   0   6   5       13.08        9.13      1.04 o
   1   6   5       25.35       16.03      1.58 o
   2   6   5        0.44        1.15      1.17 o
   3   6   5      267.42      237.04      7.55 o
   4   6   5      210.24      179.97      4.47 o
   5   6   5        0.33        1.26      0.99 o
   6   6   5       92.47      100.15      6.00 o
  -5   7   5       36.02       34.95      2.22 o
  -4   7   5      332.01      283.54      5.57 o
  -3   7   5      588.49      519.61      6.36 o
  -2   7   5       54.14       54.08      2.54 o
  -1   7   5      320.43      310.99      4.89 o
   0   7   5      340.75      296.58      9.97 o
   1   7   5      180.61      177.83      5.28 o
   2   7   5      194.24      168.11      6.05 o
   3   7   5      108.20       93.47      2.51 o
   4   7   5      269.24      246.61      4.74 o
   5   7   5      157.94      145.44      3.14 o
  -5   8   5       48.45       43.59      2.68 o
  -4   8   5       14.41       13.79      1.83 o
  -3   8   5      282.18      255.72      4.78 o
  -2   8   5      491.45      436.56      7.72 o
  -1   8   5      139.23      125.28      4.23 o
   0   8   5        9.82        7.31      1.57 o
   1   8   5       62.17       55.17      3.61 o
   2   8   5      436.50      396.50      5.65 o
   3   8   5       10.76        8.74      1.32 o
   4   8   5      762.56      750.13      7.81 o
   5   8   5       88.39       83.09      2.38 o
  -5   9   5       19.93       17.70      1.58 o
  -4   9   5      369.41      401.32      8.17 o
  -3   9   5      655.98      635.59      9.63 o
  -2   9   5      304.95      273.45      5.59 o
  -1   9   5      272.41      262.81      4.36 o
   0   9   5      492.17      487.06      6.70 o
   1   9   5     1536.56     1492.05      9.78 o
   2   9   5      203.84      201.59      4.36 o
   3   9   5       60.02       58.67      2.62 o
   4   9   5      193.97      195.26      3.68 o
  -4  10   5       66.87       71.77      3.15 o
  -3  10   5        2.21        0.98      0.96 o
  -2  10   5       85.31       74.38      3.04 o
  -1  10   5       49.53       46.27      3.18 o
   0  10   5     1400.64     1330.30     11.05 o
   1  10   5       62.06       62.85      2.65 o
   2  10   5       13.89       15.16      1.40 o
   3  10   5        3.34        1.90      0.99 o
   4  10   5       37.63       35.65      1.79 o
  -3  11   5      181.02      193.00      3.73 o
  -2  11   5      146.37      148.40      4.71 o
  -1  11   5       66.69       70.68      3.73 o
   0  11   5        8.25        7.66      1.23 o
   1  11   5       28.30       24.40      1.72 o
   2  11   5      542.60      551.30      7.57 o
   3  11   5      442.29      490.56      7.80 o
  -3  12   5      481.77      558.71     11.91 o
  -2  12   5      176.13      187.80      4.87 o
  -1  12   5      262.45      279.69      5.50 o
   0  12   5      273.42      273.74      5.39 o
   1  12   5      110.17      116.51      3.54 o
   2  12   5       18.98       18.74      6.09 o
  -1  13   5        1.56        1.36      0.98 o
   0  13   5      183.53      189.30      3.22 o
   1  13   5       20.13       17.09      2.37 o
  -6   0   6      561.15      595.79     18.15 o
  -4   0   6      906.40      987.95     16.91 o
  -2   0   6      218.53      158.32      2.91 o
   0   0   6     4093.67     4471.71     52.21 o
   2   0   6     9092.60     9928.98     27.60 o
   4   0   6      979.03      937.45     15.32 o
   6   0   6     1187.76     1239.43     15.74 o
  -6   1   6      398.81      412.08     10.65 o
  -5   1   6        9.85        8.35      1.98 o
  -4   1   6      254.44      277.59      8.08 o
  -3   1   6     1411.50     1438.63     12.26 o
  -2   1   6      288.15      371.56      3.47 o
  -1   1   6     3369.54     3651.57     16.65 o
   0   1   6     5759.67     6222.65     27.21 o
   1   1   6      375.47      375.98      3.32 o
   2   1   6      627.95      696.61      5.43 o
   3   1   6      333.05      307.31      4.81 o
   4   1   6      327.17      306.33      6.30 o
   5   1   6        1.68        1.93      1.22 o
   6   1   6      902.74      986.59     10.02 o
  -6   2   6       17.38       15.09      2.04 o
  -5   2   6     1411.84     1401.33     16.53 o
  -4   2   6       29.62       29.79      2.42 o
  -3   2   6      297.22      261.33      5.39 o
  -2   2   6      561.02      556.97      5.86 o
  -1   2   6     3435.20     3559.92     12.03 o
   0   2   6       24.11       34.29      0.94 o
   1   2   6      186.59      181.80      2.09 o
   2   2   6        2.45        3.58      0.66 o
   3   2   6       12.85       10.39      1.03 o
   4   2   6       42.54       33.69      2.40 o
   5   2   6      548.93      530.61      8.59 o
   6   2   6        2.53        2.38      1.16 o
  -6   3   6       14.62       17.26      3.33 o
  -5   3   6       58.87       58.93      3.61 o
  -4   3   6       73.61       72.93      3.16 o
  -3   3   6      904.64      816.13      8.28 o
  -2   3   6     1108.25     1331.00      9.12 o
  -1   3   6      285.17      272.95      3.33 o
   0   3   6       56.89       58.62      1.72 o
   1   3   6     1467.10     1561.79      7.19 o
   2   3   6        3.99        2.88      0.74 o
   3   3   6      497.44      457.48      6.05 o
   4   3   6      419.95      393.05      8.44 o
   5   3   6       60.38       53.95      3.41 o
   6   3   6       61.40       61.00      2.90 o
  -6   4   6      189.83      193.88      4.63 o
  -5   4   6       95.68       95.02      3.43 o
  -4   4   6      537.83      518.19      7.94 o
  -3   4   6       11.01       11.67      1.32 o
  -2   4   6       14.03       33.01      1.63 o
  -1   4   6     3985.28     4371.95     29.97 o
   0   4   6       10.76       21.85      1.26 o
   1   4   6     1584.42     1661.62     12.40 o
   2   4   6     3058.92     3036.14     22.59 o
   3   4   6      265.23      244.88      5.10 o
   4   4   6     1151.93     1090.02      8.56 o
   5   4   6      338.35      341.92      7.94 o
   6   4   6       73.82       76.88      3.03 o
  -6   5   6      884.84      981.12     11.10 o
  -5   5   6      133.08      121.48      3.80 o
  -4   5   6       35.42       35.71      1.54 o
  -3   5   6       90.47       88.39      3.14 o
  -2   5   6      687.82      688.80      8.07 o
  -1   5   6        1.76        2.56      0.73 o
   0   5   6      318.36      326.09      4.86 o
   1   5   6     3708.38     4112.82     24.92 o
   2   5   6     1106.66     1075.83     10.04 o
   3   5   6      348.87      338.41      7.16 o
   4   5   6       29.07       31.35      2.54 o
   5   5   6        5.91        5.97      1.19 o
   6   5   6      691.06      740.00      7.11 o
  -6   6   6      181.82      201.74      5.75 o
  -5   6   6       34.36       38.11      2.19 o
  -4   6   6        2.06        0.73      0.96 o
  -3   6   6     1846.35     1809.70     15.06 o
  -2   6   6     3022.92     2897.42     19.53 o
  -1   6   6      809.34      808.67      7.99 o
   0   6   6       37.07       29.33      1.96 o
   1   6   6     1387.98     1466.33     15.70 o
   2   6   6     2409.96     2294.73     18.94 o
   3   6   6       48.17       43.37      3.45 o
   4   6   6      136.02      137.78      3.92 o
   5   6   6       25.63       27.72      1.79 o
  -5   7   6       46.56       38.98      2.32 o
  -4   7   6       44.85       38.22      2.20 o
  -3   7   6      469.69      428.16      4.98 o
  -2   7   6      287.38      254.20      5.75 o
  -1   7   6      630.54      651.35     10.30 o
   0   7   6        5.00        6.05      1.45 o
   1   7   6      506.55      510.93     11.15 o
   2   7   6     1644.78     1555.74     15.96 o
   3   7   6      243.08      213.42      3.89 o
   4   7   6       16.47       15.48      1.44 o
   5   7   6        3.76        3.84      1.07 o
  -5   8   6      633.88      658.11      9.10 o
  -4   8   6      192.45      205.90      5.31 o
  -3   8   6       25.73       29.93      2.64 o
  -2   8   6       25.52       24.33      1.98 o
  -1   8   6     2513.91     2537.18     36.82 o
   0   8   6       90.96       69.34      3.91 o
   1   8   6      405.12      370.89      8.01 o
   2   8   6      169.00      158.93      3.40 o
   3   8   6      234.73      215.07      5.46 o
   4   8   6        4.60        5.00      1.14 o
   5   8   6      140.58      139.55      2.86 o
  -5   9   6       65.65       86.87      2.51 o
  -4   9   6       16.78       14.43      1.64 o
  -3   9   6      428.83      394.50      9.80 o
  -2   9   6       22.33       25.78      1.94 o
  -1   9   6       98.74       84.13      2.74 o
   0   9   6        7.53        3.93      0.98 o
   1   9   6      832.69      781.83     10.09 o
   2   9   6       51.54       50.41      2.10 o
   3   9   6      335.25      327.93      6.47 o
   4   9   6      444.24      472.15     12.00 o
  -4  10   6      203.46      217.07      5.97 o
  -3  10   6       88.50       81.91      3.78 o
  -2  10   6      520.52      516.33      8.27 o
  -1  10   6       37.33       40.57      2.68 o
   0  10   6       77.32       60.82      2.53 o
   1  10   6       32.52       25.34      1.87 o
   2  10   6      253.88      248.96      5.06 o
   3  10   6        8.39        7.84      1.29 o
   4  10   6        5.57        2.88      0.86 o
  -3  11   6        5.88        5.08      1.14 o
  -2  11   6       13.39       18.54      1.81 o
  -1  11   6      152.03      157.56      5.28 o
   0  11   6       36.48       34.27      2.01 o
   1  11   6       70.92       73.93      3.34 o
   2  11   6      194.10      191.88      4.92 o
   3  11   6      119.23      118.83      4.85 o
  -2  12   6      201.57      201.79      4.86 o
  -1  12   6       61.16       64.32      2.69 o
   0  12   6       21.87       19.44      1.95 o
   1  12   6       84.01      104.57      2.89 o
   2  12   6      253.94      268.22      6.32 o
  -1  13   6       89.57      103.18      4.13 o
   0  13   6       28.83       38.74      2.10 o
  -5   0   7      292.25      292.51     13.42 o
  -3   0   7      159.16      158.89      5.22 o
  -1   0   7     8459.23     9216.37     49.59 o
   1   0   7     8153.99     8594.53     42.39 o
   3   0   7      113.46       88.18      5.03 o
   5   0   7      450.44      443.52     10.99 o
  -6   1   7      182.88      186.41      7.22 o
  -5   1   7        0.21        1.99      1.28 o
  -4   1   7        2.94        7.36      1.55 o
  -3   1   7     2564.57     2654.76     18.96 o
  -2   1   7      568.82      701.96      5.31 o
  -1   1   7      172.40      157.54      1.76 o
   0   1   7     2676.36     2927.19     12.88 o
   1   1   7     1296.14     1443.66      9.51 o
   2   1   7     3611.60     4220.45     32.69 o
   3   1   7      878.51      880.74      8.84 o
   4   1   7      760.36      713.36     11.29 o
   5   1   7       31.69       27.70      1.93 o
   6   1   7       38.08       38.32      2.10 o
  -6   2   7       19.83       21.31      2.30 o
  -5   2   7        7.06        7.53      2.38 o
  -4   2   7      877.80      789.87     10.66 o
  -3   2   7      130.91      130.98      3.43 o
  -2   2   7      857.67      917.54      6.78 o
  -1   2   7     1705.36     1951.62      9.81 o
   0   2   7      597.70      654.55      4.59 o
   1   2   7     1133.67     1256.51      9.44 o
   2   2   7      427.38      427.20      4.11 o
   3   2   7       12.52       14.26      1.11 o
   4   2   7      731.31      712.76     15.14 o
   5   2   7      177.69      174.25      5.08 o
   6   2   7        5.19        5.63      1.12 o
  -6   3   7      304.66      309.41      8.89 o
  -5   3   7      138.82      117.68      4.94 o
  -4   3   7      508.57      479.42      6.97 o
  -3   3   7      110.06      119.42      2.93 o
  -2   3   7      241.55      292.92      4.32 o
  -1   3   7       16.35       11.69      1.04 o
   0   3   7     1030.82      925.61      9.81 o
   1   3   7     1980.43     2146.39     12.68 o
   2   3   7        7.38        5.66      0.90 o
   3   3   7        1.44        1.71      0.86 o
   4   3   7     3054.61     2908.83     15.63 o
   5   3   7      299.89      302.02      7.47 o
   6   3   7       45.01       44.32      2.47 o
  -6   4   7       59.74       63.63      4.06 o
  -5   4   7       32.36       38.22      2.55 o
  -4   4   7      789.82      716.90      9.75 o
  -3   4   7      919.79      911.03      8.78 o
  -2   4   7     2239.77     2363.50     17.22 o
  -1   4   7     3604.24     3986.16     16.26 o
   0   4   7      392.07      394.74      5.96 o
   1   4   7       30.79       19.29      1.03 o
   2   4   7      424.36      446.45      5.91 o
   3   4   7       63.49       76.87      3.18 o
   4   4   7       73.47       68.16      2.61 o
   5   4   7      576.19      573.72      8.54 o
   6   4   7        0.95        3.68      0.95 o
  -6   5   7        0.00       -0.66      1.36 o
  -5   5   7       12.94       12.84      1.50 o
  -4   5   7      259.52      225.02      3.81 o
  -3   5   7     2319.83     2315.44     18.31 o
  -2   5   7      603.13      605.78      7.74 o
  -1   5   7     2226.46     2462.13     16.29 o
   0   5   7      326.30      356.70      4.94 o
   1   5   7      884.56      843.70      7.78 o
   2   5   7      423.94      434.37      6.54 o
   3   5   7       48.70       35.72      2.46 o
   4   5   7      136.97      125.54      3.81 o
   5   5   7        5.56        4.04      1.19 o
   6   5   7       71.97       76.25      2.62 o
  -6   6   7       20.54       15.38      1.82 o
  -5   6   7      239.27      221.32      5.24 o
  -4   6   7      479.26      430.69      6.31 o
  -3   6   7     1230.75     1154.06     12.20 o
  -2   6   7        2.57        1.97      1.25 o
  -1   6   7      700.29      685.60      8.28 o
   0   6   7        8.90       13.79      1.21 o
   1   6   7      462.88      414.13      7.62 o
   2   6   7      376.17      358.43      6.41 o
   3   6   7     2362.04     2285.69     20.82 o
   4   6   7      226.84      211.48      4.78 o
   5   6   7      487.89      510.93      6.94 o
  -5   7   7      130.19      134.23      3.90 o
  -4   7   7      104.56      100.09      3.42 o
  -3   7   7      129.03      125.86      2.84 o
  -2   7   7       11.17       15.35      1.68 o
  -1   7   7        3.44        6.54      1.17 o
   0   7   7     1891.42     1863.14     28.19 o
   1   7   7       66.61       56.89      3.40 o
   2   7   7      422.01      404.03      9.18 o
   3   7   7       84.68       68.22      2.64 o
   4   7   7      770.96      758.86      8.81 o
   5   7   7       66.24       67.06      2.26 o
  -5   8   7       17.91       21.07      1.93 o
  -4   8   7      183.88      195.97      5.12 o
  -3   8   7      390.41      375.11      6.54 o
  -2   8   7      310.95      294.05      4.06 o
  -1   8   7      351.87      322.13      8.45 o
   0   8   7      122.50      110.39      5.68 o
   1   8   7       16.93       23.24      2.20 o
   2   8   7      138.75      130.93      3.35 o
   3   8   7      216.50      211.79      5.40 o
   4   8   7      150.55      142.88      3.71 o
   5   8   7       83.82       73.97      3.40 o
  -5   9   7      178.14      220.16     10.06 o
  -4   9   7        0.56        2.23      1.16 o
  -3   9   7      649.99      626.76      9.17 o
  -2   9   7       37.23       33.07      2.11 o
  -1   9   7     1747.51     1651.54     11.96 o
   0   9   7      403.48      380.42      5.71 o
   1   9   7     1115.94     1066.15      9.06 o
   2   9   7       81.28       76.72      3.05 o
   3   9   7       34.71       33.81      2.32 o
   4   9   7      624.36      658.69      7.87 o
  -4  10   7      162.59      167.03      4.41 o
  -3  10   7        0.58       -0.02      1.20 o
  -2  10   7       72.58       67.61      3.55 o
  -1  10   7      297.48      265.22      6.04 o
   0  10   7      705.45      722.30      8.07 o
   1  10   7      535.39      543.15      7.38 o
   2  10   7       42.07       45.33      2.33 o
   3  10   7       14.46       15.12      1.38 o
   4  10   7        1.07        1.04      0.79 o
  -3  11   7      678.21      828.98     11.98 o
  -2  11   7      215.96      211.20      4.77 o
  -1  11   7      194.49      178.62      4.77 o
   0  11   7       51.02       50.89      2.32 o
   1  11   7       43.71       45.04      1.95 o
   2  11   7      328.18      339.70      5.21 o
   3  11   7       50.77       48.78      2.35 o
  -2  12   7       28.10       21.06      1.99 o
  -1  12   7      128.06      129.92      4.13 o
   0  12   7        8.17        7.06      1.00 o
   1  12   7      149.11      171.08      3.85 o
   2  12   7       26.15       34.54      3.26 o
  -1  13   7      366.87      407.29      9.46 o
   0  13   7      415.46      440.71     15.65 o
  -6   0   8       93.37       95.12      7.42 o
  -4   0   8     1592.61     1573.24     27.77 o
  -2   0   8      297.46      258.55      3.80 o
   0   0   8        1.98        3.75      0.59 o
   2   0   8     1868.81     1813.23     15.14 o
   4   0   8      311.24      334.77      9.63 o
   6   0   8      719.13      785.45     11.69 o
  -6   1   8      546.01      577.60     12.37 o
  -5   1   8      193.54      188.24      5.22 o
  -4   1   8      911.50      878.27     14.81 o
  -3   1   8      737.33      841.52      8.32 o
  -2   1   8      459.25      469.60      4.29 o
  -1   1   8       41.90       51.93      1.25 o
   0   1   8     1042.09     1054.05      6.94 o
   1   1   8        0.57        3.47      0.70 o
   2   1   8     2291.99     2507.14     12.78 o
   3   1   8     2642.81     2794.38     17.24 o
   4   1   8        2.61        3.54      1.47 o
   5   1   8       28.38       27.51      1.95 o
   6   1   8      261.61      286.03      4.44 o
  -6   2   8        1.30        0.91      1.83 o
  -5   2   8      902.74      840.65     12.66 o
  -4   2   8      419.02      390.76      7.63 o
  -3   2   8       55.97       46.39      2.04 o
  -2   2   8      608.73      621.48      5.80 o
  -1   2   8     8784.41     9312.73     37.52 o
   0   2   8       70.17       76.37      1.55 o
   1   2   8      123.64      133.63      2.11 o
   2   2   8     2986.61     3222.47     12.49 o
   3   2   8      703.62      643.92      6.91 o
   4   2   8       44.66       50.34      3.00 o
   5   2   8       38.41       40.64      2.51 o
   6   2   8      296.61      305.05      5.58 o
  -6   3   8       27.87       20.62      2.79 o
  -5   3   8      323.52      307.88      7.83 o
  -4   3   8      170.82      161.33      4.63 o
  -3   3   8        8.82        8.47      1.13 o
  -2   3   8      406.17      470.39      5.33 o
  -1   3   8       44.95       47.37      1.74 o
   0   3   8      233.64      272.32      3.78 o
   1   3   8     1423.64     1559.53     11.44 o
   2   3   8      115.34      125.93      3.10 o
   3   3   8     1836.16     1765.09     12.39 o
   4   3   8      129.21      126.57      2.92 o
   5   3   8      308.11      294.17      6.21 o
   6   3   8       20.98       17.66      1.21 o
  -6   4   8       66.92       66.78      4.27 o
  -5   4   8      419.22      412.78      9.07 o
  -4   4   8      181.70      158.17      3.82 o
  -3   4   8       28.73       24.30      1.74 o
  -2   4   8     2294.99     2252.00     13.63 o
  -1   4   8      509.79      467.74      5.83 o
   0   4   8      546.58      698.07      7.74 o
   1   4   8      412.44      454.72      4.75 o
   2   4   8     1501.70     1484.23     11.79 o
   3   4   8      298.76      266.62      6.14 o
   4   4   8      107.91      107.19      2.98 o
   5   4   8       80.14       73.65      3.21 o
   6   4   8      748.10      802.66     16.31 o
  -6   5   8      431.18      474.14     12.56 o
  -5   5   8      169.65      142.51      5.33 o
  -4   5   8     1018.79      971.67      9.47 o
  -3   5   8      302.06      296.31      6.08 o
  -2   5   8        5.82        4.02      1.18 o
  -1   5   8       85.31      113.65      3.06 o
   0   5   8     3298.53     3468.69     25.30 o
   1   5   8       81.44       71.82      2.84 o
   2   5   8       64.51       59.35      2.56 o
   3   5   8      147.79      139.49      4.71 o
   4   5   8       17.42       21.14      1.75 o
   5   5   8      173.37      177.40      4.06 o
  -6   6   8        2.33        6.14      1.81 o
  -5   6   8       46.93       42.97      2.22 o
  -4   6   8      492.14      466.71      6.57 o
  -3   6   8      164.44      170.31      5.53 o
  -2   6   8       54.98       44.88      2.51 o
  -1   6   8      385.96      341.36      5.90 o
   0   6   8       98.93       90.75      2.84 o
   1   6   8      817.61      795.91     10.65 o
   2   6   8     1391.99     1280.63     12.10 o
   3   6   8       10.27        9.31      1.05 o
   4   6   8      158.62      138.34      3.95 o
   5   6   8       30.93       35.09      2.11 o
  -5   7   8      191.14      185.57      3.99 o
  -4   7   8      142.64      139.52      4.00 o
  -3   7   8       59.21       47.91      1.92 o
  -2   7   8      514.36      486.27      9.41 o
  -1   7   8      123.61      121.01      3.80 o
   0   7   8      914.91      866.71     10.47 o
   1   7   8       53.30       42.84      3.03 o
   2   7   8      369.30      334.32      8.38 o
   3   7   8       70.19       52.69      2.51 o
   4   7   8       10.51        8.90      1.39 o
   5   7   8       11.91       16.41      1.72 o
  -5   8   8      728.96      795.16      7.90 o
  -4   8   8        1.30        0.78      1.07 o
  -3   8   8       35.79       36.41      2.04 o
  -2   8   8      318.68      284.65      4.23 o
  -1   8   8      415.38      405.76      9.11 o
   0   8   8      171.11      152.50      5.64 o
   1   8   8        2.23        2.98      1.21 o
   2   8   8      104.38      108.69      3.20 o
   3   8   8       76.80       67.89      3.15 o
   4   8   8      744.39      768.79      9.25 o
   5   8   8       45.97       55.80      2.77 o
  -4   9   8      184.85      175.02      4.37 o
  -3   9   8        9.58       11.08      1.52 o
  -2   9   8       31.11       33.33      2.10 o
  -1   9   8      314.33      274.01      7.09 o
   0   9   8       83.71       83.57      2.58 o
   1   9   8      364.62      338.28      5.89 o
   2   9   8        4.89        4.90      1.31 o
   3   9   8      774.59      757.58      9.46 o
   4   9   8       17.06       13.80      1.43 o
  -4  10   8      107.89       97.72      3.29 o
  -3  10   8      102.06      107.53      3.63 o
  -2  10   8      169.43      184.91      5.10 o
  -1  10   8      413.87      388.39      7.50 o
   0  10   8     1414.81     1412.05     19.25 o
   1  10   8      339.94      332.97      5.82 o
   2  10   8      690.93      715.92     10.16 o
   3  10   8       21.20       17.14      1.36 o
   4  10   8       33.22       44.73      2.01 o
  -3  11   8      170.51      171.16      4.44 o
  -2  11   8      440.19      462.76      6.14 o
  -1  11   8       83.89       84.63      3.25 o
   0  11   8      471.27      478.66      8.51 o
   1  11   8       30.10       32.41      2.12 o
   2  11   8       18.25       17.77      1.55 o
   3  11   8       30.10       26.60      2.04 o
  -2  12   8       84.99       91.27      2.97 o
  -1  12   8       91.66      104.80      4.52 o
   0  12   8        3.35        1.97      1.44 o
   1  12   8      461.82      504.40      6.29 o
   2  12   8      293.32      335.77     15.28 o
  -5   0   9        8.46        7.35      1.62 o
  -3   0   9       21.51        6.91      2.25 o
  -1   0   9      186.72      214.15      3.68 o
   1   0   9     5787.60     6407.30     36.74 o
   3   0   9        0.24        2.42      1.46 o
   5   0   9      522.06      530.78      9.60 o
  -6   1   9      228.70      231.59      6.37 o
  -5   1   9        6.52        7.21      1.69 o
  -4   1   9      442.81      437.39     10.60 o
  -3   1   9     2426.04     2376.88     19.21 o
  -2   1   9     1928.55     2090.74      9.88 o
  -1   1   9      900.14     1010.49      7.42 o
   0   1   9      143.90      145.31      2.35 o
   1   1   9       87.67       63.95      1.80 o
   2   1   9      145.80      120.20      2.89 o
   3   1   9       90.15       94.50      3.47 o
   4   1   9      309.27      283.43      4.21 o
   5   1   9       22.25       23.87      1.82 o
   6   1   9        0.39        2.03      0.98 o
  -6   2   9      430.33      426.46      8.31 o
  -5   2   9      109.01      102.28      3.92 o
  -4   2   9      571.39      524.69      8.85 o
  -3   2   9       91.73       98.15      3.08 o
  -2   2   9     2608.19     2762.21     12.88 o
  -1   2   9       37.11       54.91      1.63 o
   0   2   9      114.46      103.76      2.49 o
   1   2   9      115.50      144.86      2.74 o
   2   2   9     2325.98     2292.33     16.79 o
   3   2   9      100.21       99.81      3.02 o
   4   2   9      119.67      105.61      2.40 o
   5   2   9      361.98      348.85      5.98 o
   6   2   9      243.01      258.70      4.45 o
  -6   3   9      241.58      278.68      8.25 o
  -5   3   9       29.42       29.37      2.77 o
  -4   3   9      290.02      260.76      5.83 o
  -3   3   9       74.08       81.60      2.98 o
  -2   3   9     3967.45     4194.25     20.11 o
  -1   3   9     1045.77     1218.78      9.69 o
   0   3   9     4772.49     5177.53     55.99 o
   1   3   9      981.28     1080.06      7.72 o
   2   3   9       33.82       33.22      1.74 o
   3   3   9      227.82      228.40      5.43 o
   4   3   9      629.06      570.46      6.10 o
   5   3   9        9.21        5.67      1.14 o
   6   3   9      147.17      147.46      3.62 o
  -6   4   9        5.92        5.10      1.75 o
  -5   4   9        2.00        3.77      1.60 o
  -4   4   9       28.09       24.21      1.31 o
  -3   4   9      567.06      535.77      7.39 o
  -2   4   9      993.45     1039.41      9.56 o
  -1   4   9       18.95       20.91      1.43 o
   0   4   9     1175.39     1330.38     12.27 o
   1   4   9        0.58        2.54      0.78 o
   2   4   9     1638.03     1606.95     18.82 o
   3   4   9        3.69        6.56      1.20 o
   4   4   9      501.56      492.78      6.70 o
   5   4   9      580.91      595.18      7.46 o
   6   4   9       41.93       44.07      2.44 o
  -6   5   9      164.65      168.53      6.15 o
  -5   5   9       81.19       68.60      3.72 o
  -4   5   9      484.31      478.12      6.75 o
  -3   5   9     1225.89     1131.32     11.90 o
  -2   5   9       13.82       18.88      1.66 o
  -1   5   9       33.50       52.42      2.70 o
   0   5   9      632.96      709.86      8.51 o
   1   5   9     2643.56     2559.68     15.48 o
   2   5   9      102.13       91.31      3.17 o
   3   5   9       16.36       16.89      1.79 o
   4   5   9      170.02      161.81      4.75 o
   5   5   9       68.20       73.67      2.64 o
  -6   6   9       69.07       71.81      4.51 o
  -5   6   9        6.27        8.78      1.48 o
  -4   6   9        1.18        2.92      1.28 o
  -3   6   9     2853.91     2788.95     23.88 o
  -2   6   9       38.20       31.06      2.21 o
  -1   6   9        2.19        1.35      1.02 o
   0   6   9       17.02       22.12      1.55 o
   1   6   9      614.06      604.11     10.14 o
   2   6   9      247.02      252.28      5.46 o
   3   6   9       68.97       74.80      2.45 o
   4   6   9      208.13      209.77      4.78 o
   5   6   9      828.48      890.24      8.02 o
  -5   7   9        2.14        1.09      0.94 o
  -4   7   9      116.47      115.17      3.66 o
  -3   7   9      507.21      485.18      6.24 o
  -2   7   9      220.48      217.16      5.59 o
  -1   7   9      912.41      870.61     10.07 o
   0   7   9     1129.17     1071.43     13.63 o
   1   7   9      647.95      579.45     10.62 o
   2   7   9     1154.87     1081.18      9.26 o
   3   7   9        6.22        6.99      1.17 o
   4   7   9     1513.81     1547.19     12.08 o
   5   7   9      156.93      164.95      3.12 o
  -5   8   9        4.22        6.92      1.10 o
  -4   8   9      493.77      467.24      6.74 o
  -3   8   9      241.71      238.78      4.71 o
  -2   8   9      731.28      688.79      6.58 o
  -1   8   9      151.93      161.22      5.84 o
   0   8   9      762.03      712.12     10.19 o
   1   8   9       16.24       15.63      1.27 o
   2   8   9     1267.94     1226.32     12.94 o
   3   8   9      785.53      765.02      9.93 o
   4   8   9      333.86      332.53      5.96 o
  -4   9   9       92.53       95.63      3.25 o
  -3   9   9      119.33      124.83      3.72 o
  -2   9   9      288.34      269.03      8.58 o
  -1   9   9        7.14        3.25      1.37 o
   0   9   9      191.83      166.13      5.55 o
   1   9   9      317.60      291.29      5.68 o
   2   9   9       22.64       25.48      2.54 o
   3   9   9      147.51      146.99      4.22 o
   4   9   9      104.31      107.66      3.03 o
  -4  10   9       11.73        7.75      1.69 o
  -3  10   9      162.98      174.96      4.47 o
  -2  10   9       33.05       39.03      2.42 o
  -1  10   9        0.65        2.69      1.54 o
   0  10   9      483.76      468.71      7.98 o
   1  10   9        5.90        5.92      1.29 o
   2  10   9      110.73      109.43      3.36 o
   3  10   9       39.25       39.49      2.20 o
  -3  11   9      368.27      431.83      8.76 o
  -2  11   9        0.51        1.71      0.92 o
  -1  11   9        7.59        4.33      1.33 o
   0  11   9       33.79       37.78      2.70 o
   1  11   9      131.61      132.57      4.34 o
   2  11   9      286.04      299.15      5.20 o
   3  11   9       27.30       29.65      1.72 o
  -2  12   9       11.66       12.59      1.08 o
  -1  12   9       77.33       79.61      3.87 o
   0  12   9        6.32        6.47      1.32 o
   1  12   9       12.51       14.51      1.51 o
  -6   0  10        7.92        9.63      2.92 o
  -4   0  10     1974.39     1876.67     30.97 o
  -2   0  10      629.87      656.91      8.83 o
   0   0  10      653.66      664.16      7.15 o
   2   0  10     1876.12     1811.14     23.10 o
   4   0  10      338.38      286.73      5.00 o
   6   0  10      390.08      413.05      9.24 o
  -6   1  10       23.17       24.29      2.29 o
  -5   1  10       39.33       38.00      3.07 o
  -4   1  10       17.70       17.50      2.18 o
  -3   1  10       90.59       88.53      4.42 o
  -2   1  10     1051.80     1188.68      7.97 o
  -1   1  10     2494.86     2704.04     17.45 o
   0   1  10     1749.61     1872.70      8.91 o
   1   1  10       47.65       76.44      2.04 o
   2   1  10      943.91     1020.21      8.49 o
   3   1  10      206.99      197.63      4.78 o
   4   1  10      482.25      456.86      4.27 o
   5   1  10       74.13       72.88      2.39 o
   6   1  10        0.01       -0.35      0.99 o
  -6   2  10       38.05       43.68      2.84 o
  -5   2  10        2.49        2.95      1.56 o
  -4   2  10      284.84      270.83      7.81 o
  -3   2  10        6.40       10.49      1.25 o
  -2   2  10       57.92       55.55      1.89 o
  -1   2  10     3181.68     3281.64     19.99 o
   0   2  10     1969.18     2154.36     21.29 o
   1   2  10     1742.85     1930.43     14.09 o
   2   2  10     1778.53     1892.29     13.02 o
   3   2  10     3012.05     2782.27     17.82 o
   4   2  10        7.24        7.01      0.84 o
   5   2  10        2.96        4.34      1.10 o
   6   2  10       11.27       12.71      1.33 o
  -6   3  10        0.85        2.37      1.68 o
  -5   3  10     2592.19     2519.24     27.35 o
  -4   3  10      159.43      145.88      3.16 o
  -3   3  10      340.66      320.67      5.87 o
  -2   3  10      662.39      694.25      8.00 o
  -1   3  10     3005.04     3229.92     20.22 o
   0   3  10        0.10        0.22      0.75 o
   1   3  10     4020.17     4414.83     36.21 o
   2   3  10     1505.88     1530.99     10.65 o
   3   3  10      346.53      333.52      6.32 o
   4   3  10        0.88        1.11      1.16 o
   5   3  10      234.86      217.53      4.17 o
   6   3  10        0.45       -0.06      1.30 o
  -6   4  10        0.14        1.11      1.54 o
  -5   4  10       80.01       82.52      5.26 o
  -4   4  10      370.70      337.86      4.71 o
  -3   4  10       19.30       19.29      1.63 o
  -2   4  10      122.10      130.73      3.78 o
  -1   4  10     1545.96     1571.72     10.79 o
   0   4  10     1017.01     1033.75      9.19 o
   1   4  10      705.83      758.22      8.40 o
   2   4  10      178.05      169.03      3.93 o
   3   4  10     1567.99     1465.69     18.52 o
   4   4  10      454.68      441.98      6.34 o
   5   4  10       62.16       62.55      2.50 o
  -6   5  10        0.81        0.38      1.39 o
  -5   5  10       32.06       34.87      3.51 o
  -4   5  10        8.27        8.68      1.31 o
  -3   5  10        0.85        2.10      1.31 o
  -2   5  10       13.17       13.83      1.57 o
  -1   5  10       79.82       71.07      2.59 o
   0   5  10      252.47      200.11      4.29 o
   1   5  10       85.89       79.98      2.92 o
   2   5  10      642.82      585.19     12.55 o
   3   5  10      424.98      400.80      5.22 o
   4   5  10      487.48      473.09      6.45 o
   5   5  10       48.22       49.73      2.21 o
  -5   6  10      102.18      117.05      4.48 o
  -4   6  10      784.88      762.47     12.29 o
  -3   6  10      393.44      381.93      5.76 o
  -2   6  10     2503.53     2544.70     17.45 o
  -1   6  10       51.64       48.72      2.50 o
   0   6  10     1040.76      996.68     10.64 o
   1   6  10      532.88      490.26      9.93 o
   2   6  10      580.29      531.16     10.07 o
   3   6  10      457.48      407.61      5.64 o
   4   6  10      203.00      202.85      4.61 o
   5   6  10      155.44      169.53      3.42 o
  -5   7  10       51.01       48.47      3.15 o
  -4   7  10      203.06      203.36      5.40 o
  -3   7  10       81.45       65.63      3.22 o
  -2   7  10      733.58      666.60     10.49 o
  -1   7  10      291.08      294.85      5.98 o
   0   7  10      156.05      130.73      4.57 o
   1   7  10       44.55       40.11      2.95 o
   2   7  10      281.77      272.91      6.00 o
   3   7  10      980.08      897.41      9.86 o
   4   7  10     1070.50     1095.10      9.86 o
   5   7  10       60.53       56.66      1.98 o
  -5   8  10      244.20      272.69      5.08 o
  -4   8  10       65.84       57.12      2.81 o
  -3   8  10      123.82      114.60      4.09 o
  -2   8  10      623.00      581.21      6.67 o
  -1   8  10      485.69      492.67      6.69 o
   0   8  10        2.81        3.29      0.92 o
   1   8  10      232.12      214.28      4.15 o
   2   8  10       99.77       95.04      3.38 o
   3   8  10      173.02      177.18      5.73 o
   4   8  10      139.30      136.43      3.75 o
  -4   9  10        1.12        0.11      1.32 o
  -3   9  10      553.66      512.72      9.46 o
  -2   9  10      160.63      144.09      5.17 o
  -1   9  10        4.75        9.70      1.57 o
   0   9  10        6.77        3.11      1.22 o
   1   9  10      275.10      259.58      5.33 o
   2   9  10       93.02       81.47      3.43 o
   3   9  10        6.74        8.94      1.65 o
   4   9  10       90.79       96.21      2.70 o
  -4  10  10      398.75      477.22      8.24 o
  -3  10  10       66.72       67.43      2.80 o
  -2  10  10      132.74      138.27      4.19 o
  -1  10  10       55.82       61.05      3.44 o
   0  10  10      753.66      793.91     11.54 o
   1  10  10      393.63      387.14      6.26 o
   2  10  10      578.80      596.73      7.32 o
   3  10  10      188.16      188.84      4.11 o
  -3  11  10      261.60      288.35      4.90 o
  -2  11  10       44.51       50.80      2.09 o
  -1  11  10       34.42       38.10      2.55 o
   0  11  10      522.36      544.27      8.79 o
   1  11  10       57.08       62.02      3.19 o
   2  11  10       62.11       63.22      2.42 o
  -2  12  10      202.40      203.06      5.52 o
  -1  12  10       36.14       43.33      2.87 o
   0  12  10       40.55       44.06      2.61 o
   1  12  10      163.22      139.78      4.30 o
  -5   0  11      144.13      154.00      8.20 o
  -3   0  11     1324.93     1256.06     32.83 o
  -1   0  11      244.18      259.28      3.89 o
   1   0  11      394.98      401.28      6.59 o
   3   0  11     1228.83     1236.54     18.22 o
   5   0  11      356.66      351.52      6.47 o
  -6   1  11       52.10       47.13      2.83 o
  -5   1  11       17.52       19.68      1.96 o
  -4   1  11        0.36       -1.81      1.81 o
  -3   1  11       24.05       17.73      2.29 o
  -2   1  11      727.96      645.97      6.16 o
  -1   1  11      176.13      239.21      2.98 o
   0   1  11      121.15      119.50      2.58 o
   1   1  11     3750.21     3930.56     14.51 o
   2   1  11      517.17      528.23      6.73 o
   3   1  11        8.33        5.69      1.33 o
   4   1  11      612.02      566.47      5.27 o
   5   1  11      575.85      585.13      7.46 o
   6   1  11       70.75       75.45      3.07 o
  -6   2  11      440.65      476.70     10.37 o
  -5   2  11        9.02       10.90      1.93 o
  -4   2  11      142.85      124.28      4.01 o
  -3   2  11       12.00       12.43      1.60 o
  -2   2  11       25.65       27.55      1.44 o
  -1   2  11      621.44      686.06      6.97 o
   0   2  11       97.74      104.88      2.80 o
   1   2  11      196.73      178.70      3.19 o
   2   2  11     1953.58     1941.23     11.67 o
   3   2  11        8.53        8.55      1.38 o
   4   2  11      442.98      397.20      5.20 o
   5   2  11       11.89       14.98      1.35 o
   6   2  11     1018.68     1160.01     16.27 o
  -6   3  11      557.10      629.47     11.65 o
  -5   3  11      290.29      279.08     11.61 o
  -4   3  11        5.87        6.71      1.05 o
  -3   3  11      155.46      146.21      4.12 o
  -2   3  11     5526.61     5520.42     25.86 o
  -1   3  11        0.41        3.21      0.90 o
   0   3  11       20.12       23.12      1.54 o
   1   3  11      124.49      124.84      3.22 o
   2   3  11     1623.05     1496.96     11.82 o
   3   3  11      115.93      124.00      3.97 o
   4   3  11      104.36       92.18      3.80 o
   5   3  11        9.16        9.27      1.08 o
  -6   4  11      142.84      147.49      5.50 o
  -5   4  11        3.53        2.18      1.97 o
  -4   4  11      704.99      677.23      6.91 o
  -3   4  11      494.89      454.63      7.61 o
  -2   4  11      239.35      251.09      5.32 o
  -1   4  11      444.61      472.32      6.80 o
   0   4  11      373.36      389.96      6.59 o
   1   4  11      214.33      231.41      5.61 o
   2   4  11        3.24        1.82      1.20 o
   3   4  11      554.91      543.41     10.93 o
   4   4  11      290.45      267.01      4.56 o
   5   4  11        3.50        2.05      0.85 o
  -6   5  11        4.01        5.82      1.73 o
  -5   5  11       96.73      101.74      5.56 o
  -4   5  11      244.34      240.03      5.90 o
  -3   5  11     1136.49     1065.28     11.90 o
  -2   5  11      161.27      157.61      4.25 o
  -1   5  11        7.22        8.55      1.15 o
   0   5  11      555.05      564.77      6.93 o
   1   5  11     3344.61     3412.64     34.70 o
   2   5  11       20.31       20.09      2.05 o
   3   5  11       44.35       41.01      1.73 o
   4   5  11      112.44      110.00      3.16 o
   5   5  11      937.65     1036.91      8.60 o
  -5   6  11       13.10       13.90      5.15 o
  -4   6  11      119.69       97.42      5.49 o
  -3   6  11      637.26      607.25      6.81 o
  -2   6  11       70.08       66.24      2.99 o
  -1   6  11      662.16      613.55      8.18 o
   0   6  11      220.43      228.24      4.98 o
   1   6  11        1.46        2.26      1.40 o
   2   6  11       16.36       19.49      2.83 o
   3   6  11     1237.69     1221.76     13.98 o
   4   6  11        4.49        3.67      1.13 o
   5   6  11      168.36      178.55      3.29 o
  -5   7  11       24.45       31.59      1.87 o
  -4   7  11      658.42      641.68      9.33 o
  -3   7  11        0.09       -0.08      1.19 o
  -2   7  11     2874.24     2824.50     15.04 o
  -1   7  11       35.52       39.08      2.28 o
   0   7  11      409.76      376.33      7.71 o
   1   7  11       97.70       75.49      3.34 o
   2   7  11        7.41        9.07      1.55 o
   3   7  11      110.21      102.26      4.50 o
   4   7  11        0.89        2.77      1.18 o
   5   7  11      206.61      227.46      7.18 o
  -5   8  11      130.89      150.22      4.53 o
  -4   8  11      124.08      118.09      3.56 o
  -3   8  11      402.37      368.85      7.22 o
  -2   8  11       22.82       25.25      1.61 o
  -1   8  11        1.31        2.10      1.10 o
   0   8  11       96.83       91.27      2.74 o
   1   8  11       59.93       57.60      2.75 o
   2   8  11      128.62      111.03      3.24 o
   3   8  11        2.31        5.29      1.72 o
   4   8  11        0.99        0.66      0.99 o
  -4   9  11      134.26      118.45      3.36 o
  -3   9  11        4.15        4.54      2.03 o
  -2   9  11      435.97      430.19      7.59 o
  -1   9  11      622.14      609.11      9.13 o
   0   9  11        1.36        3.00      2.16 o
   1   9  11       50.45       49.08      2.82 o
   2   9  11      706.98      727.13     10.99 o
   3   9  11      147.94      141.40      4.58 o
   4   9  11       33.95       30.66      1.56 o
  -4  10  11        8.84       13.55      2.96 o
  -3  10  11      284.22      273.89      5.20 o
  -2  10  11       10.25        7.91      1.38 o
  -1  10  11      407.85      402.37      8.25 o
   0  10  11      230.35      221.20      5.24 o
   1  10  11       78.70       74.95      2.87 o
   2  10  11      398.56      393.91      5.80 o
   3  10  11      230.94      239.13      4.36 o
  -3  11  11       52.35       62.81      3.80 o
  -2  11  11        0.13        1.99      0.81 o
  -1  11  11        5.86        4.66      1.32 o
   0  11  11      203.85      204.10      5.14 o
   1  11  11      760.54      846.05     10.46 o
   2  11  11       92.58       85.28      2.60 o
  -1  12  11      241.12      264.92      4.19 o
   0  12  11        2.48        1.35      1.04 o
   1  12  11      218.34      244.72      8.82 o
  -6   0  12       11.54       13.13      2.08 o
  -4   0  12     1734.67     1650.82     17.44 o
  -2   0  12     2414.73     2707.69     19.83 o
   0   0  12     4020.96     4129.46     32.60 o
   2   0  12       17.95       25.38      2.75 o
   4   0  12      258.27      255.64      5.98 o
  -6   1  12       61.31       53.13      2.86 o
  -5   1  12      125.38      119.01      4.24 o
  -4   1  12      238.10      225.77      4.45 o
  -3   1  12       99.40       83.71      4.56 o
  -2   1  12        7.56        4.71      0.86 o
  -1   1  12     2666.16     2955.72     15.41 o
   0   1  12       47.07       56.56      1.58 o
   1   1  12      504.25      505.60      5.46 o
   2   1  12      137.65      135.27      3.58 o
   3   1  12       59.63       56.01      2.96 o
   4   1  12      380.05      383.08      5.14 o
   5   1  12      903.55      926.14      7.88 o
  -6   2  12       35.19       35.31      2.40 o
  -5   2  12       61.61       53.53      3.48 o
  -4   2  12      692.24      642.96      8.67 o
  -3   2  12      718.23      721.39      9.58 o
  -2   2  12       90.20       88.54      2.70 o
  -1   2  12      314.04      295.25      4.82 o
   0   2  12        3.92       18.97      1.32 o
   1   2  12     1826.34     1878.72     11.63 o
   2   2  12      127.91      138.63      3.17 o
   3   2  12     3489.17     3384.98     25.22 o
   4   2  12      347.31      316.40      5.41 o
   5   2  12        8.02        5.14      0.95 o
  -6   3  12        0.71        2.19      1.75 o
  -5   3  12        4.02        8.84      3.95 o
  -4   3  12      178.52      181.83      3.66 o
  -3   3  12        1.85        0.33      1.22 o
  -2   3  12       40.91       44.94      2.39 o
  -1   3  12      821.82      810.02      8.34 o
   0   3  12       85.37       80.08      2.68 o
   1   3  12     1517.44     1489.64     11.23 o
   2   3  12        0.63        1.08      0.89 o
   3   3  12       12.11       15.16      1.45 o
   4   3  12       28.41       29.51      1.66 o
   5   3  12      422.36      414.88      5.81 o
  -6   4  12       99.71      105.05      4.43 o
  -5   4  12       63.10       60.03      4.56 o
  -4   4  12      556.24      517.34      7.61 o
  -3   4  12      158.45      162.89      4.92 o
  -2   4  12      148.08      147.59      4.22 o
  -1   4  12        1.85        2.17      1.09 o
   0   4  12      446.29      381.35      6.75 o
   1   4  12        0.41        1.89      1.25 o
   2   4  12       46.17       44.54      2.66 o
   3   4  12     1957.20     1835.66      9.34 o
   4   4  12      205.07      203.14      4.25 o
   5   4  12       43.36       43.47      1.93 o
  -6   5  12       27.62       29.54      2.30 o
  -5   5  12       18.31       18.14      4.61 o
  -4   5  12     1055.01     1047.06     10.85 o
  -3   5  12     2658.53     2599.95     27.17 o
  -2   5  12       10.27        9.07      1.31 o
  -1   5  12        0.95        1.98      1.01 o
   0   5  12      239.39      280.49      6.10 o
   1   5  12      982.76     1012.19     13.90 o
   2   5  12      107.67       90.42      4.51 o
   3   5  12     2163.51     2177.71     15.16 o
   4   5  12      281.81      279.42      4.80 o
   5   5  12        4.34        7.69      1.13 o
  -5   6  12       53.03       54.95      3.86 o
  -4   6  12      596.83      602.26      8.20 o
  -3   6  12       37.88       43.96      2.05 o
  -2   6  12      526.51      495.51      7.85 o
  -1   6  12      171.85      176.46      4.58 o
   0   6  12     3526.16     3485.32     33.77 o
   1   6  12      469.34      436.62     19.82 o
   2   6  12       69.36       73.00      2.65 o
   3   6  12      829.52      823.26     12.32 o
   4   6  12      298.33      295.02      5.18 o
   5   6  12      210.53      219.10      3.99 o
  -5   7  12       35.47       38.73      2.27 o
  -4   7  12        1.28        2.10      1.15 o
  -3   7  12      574.04      530.05      7.77 o
  -2   7  12      107.25      108.09      2.88 o
  -1   7  12       26.05       25.30      2.19 o
   0   7  12       50.11       48.94      2.48 o
   1   7  12      125.60      108.34      4.84 o
   2   7  12      746.54      702.39      8.73 o
   3   7  12      189.51      168.03      5.56 o
   4   7  12       57.59       58.84      2.56 o
  -4   8  12       65.64       62.81      2.54 o
  -3   8  12      110.12      118.14      4.17 o
  -2   8  12      401.86      371.65      5.86 o
  -1   8  12      527.77      509.55      8.29 o
   0   8  12      101.55       92.35      2.97 o
   1   8  12      239.07      221.49      5.52 o
   2   8  12        2.86        1.92      1.31 o
   3   8  12      783.30      817.98     12.17 o
   4   8  12        1.94        3.00      1.72 o
  -4   9  12       46.95       52.37      2.21 o
  -3   9  12      150.44      153.87      6.31 o
  -2   9  12        1.96        3.65      1.38 o
  -1   9  12      187.67      173.48      4.93 o
   0   9  12       49.96       33.51      3.03 o
   1   9  12     1192.64     1195.50     11.13 o
   2   9  12       13.84       11.68      2.08 o
   3   9  12      209.66      212.53      5.30 o
  -3  10  12      118.78      141.97      4.36 o
  -2  10  12      143.91      150.43      4.13 o
  -1  10  12      178.53      159.96      5.22 o
   0  10  12      662.73      714.81     12.37 o
   1  10  12      527.30      531.71      9.12 o
   2  10  12       33.29       31.14      2.06 o
   3  10  12        6.63       10.73      1.92 o
  -3  11  12        0.85        0.51      1.63 o
  -2  11  12        0.47        1.69      0.83 o
  -1  11  12      140.96      147.93      4.43 o
   0  11  12        6.94        6.43      1.26 o
   1  11  12        2.52        1.65      1.24 o
   2  11  12       92.68       79.16      3.97 o
  -1  12  12      291.45      308.58      5.88 o
   0  12  12      237.23      272.98      5.26 o
  -5   0  13        0.37        1.10      2.43 o
  -3   0  13       27.83       25.67      3.76 o
  -1   0  13     2371.80     2553.38     15.25 o
   1   0  13      657.72      616.34      8.14 o
   3   0  13      770.25      694.43     15.04 o
   5   0  13      180.47      163.35      4.80 o
  -6   1  13       68.26       70.68      3.06 o
  -5   1  13     1127.05     1135.87     13.09 o
  -4   1  13      254.47      217.25      4.46 o
  -3   1  13        0.13        5.32      2.65 o
  -2   1  13     1884.15     1932.59     12.73 o
  -1   1  13      270.02      242.39      5.42 o
   0   1  13       40.85       43.23      1.83 o
   1   1  13      388.91      432.28      5.47 o
   2   1  13      116.02       85.99      2.99 o
   3   1  13      336.38      313.60      6.79 o
   4   1  13       70.13       50.23      1.97 o
   5   1  13      431.51      460.02      5.15 o
  -6   2  13      409.76      477.70     13.56 o
  -5   2  13        1.42        0.66      1.32 o
  -4   2  13      357.96      351.75      6.89 o
  -3   2  13        2.64        2.69      1.35 o
  -2   2  13     1022.27     1097.22     10.14 o
  -1   2  13       17.38       32.27      1.99 o
   0   2  13      528.97      539.02      6.44 o
   1   2  13        0.71        1.82      0.85 o
   2   2  13      176.01      164.05      4.06 o
   3   2  13       83.37       81.32      3.74 o
   4   2  13        0.20        2.36      0.92 o
   5   2  13       44.99       43.07      1.82 o
  -6   3  13      105.87      112.49      4.57 o
  -5   3  13      297.61      277.29     21.49 o
  -4   3  13      109.01      112.59      4.98 o
  -3   3  13      149.93      139.01      4.55 o
  -2   3  13     3242.31     3223.83     42.58 o
  -1   3  13      117.58      105.73      3.24 o
   0   3  13      789.33      849.39     11.21 o
   1   3  13      347.28      389.03      5.75 o
   2   3  13     2221.31     2120.82     17.23 o
   3   3  13       99.47       87.87      2.17 o
   4   3  13      170.16      165.22      3.86 o
   5   3  13       40.11       41.08      1.91 o
  -6   4  13      232.69      249.90      6.24 o
  -5   4  13       34.41       33.00      6.29 o
  -4   4  13       85.54       85.34      3.23 o
  -3   4  13      433.51      437.07     11.34 o
  -2   4  13      738.17      700.92      9.26 o
  -1   4  13      174.45      162.77      4.70 o
   0   4  13      289.18      291.81      6.96 o
   1   4  13       65.11       64.32      3.63 o
   2   4  13       29.01       27.20      2.36 o
   3   4  13      577.10      558.00      6.41 o
   4   4  13        0.98        2.44      1.04 o
   5   4  13        0.65        0.60      0.74 o
  -5   5  13      619.05      637.77     12.78 o
  -4   5  13       26.12       22.96      2.52 o
  -3   5  13        1.75        4.20      1.00 o
  -2   5  13      139.65      132.84      4.04 o
  -1   5  13     2198.14     2133.37     23.32 o
   0   5  13      493.20      477.70      8.12 o
   1   5  13      900.51      891.67     13.33 o
   2   5  13      333.35      313.07      8.27 o
   3   5  13      507.57      486.57      7.21 o
   4   5  13       96.33      102.39      2.90 o
   5   5  13      475.17      508.18      5.37 o
  -5   6  13       20.67       21.27      2.59 o
  -4   6  13      122.06      130.80      4.38 o
  -3   6  13        1.35        1.96      1.08 o
  -2   6  13        1.06        0.52      0.92 o
  -1   6  13      269.29      237.52      6.05 o
   0   6  13       13.88       18.90      2.45 o
   1   6  13      105.39       98.18      5.20 o
   2   6  13       32.67       33.64      3.03 o
   3   6  13      280.07      252.31      6.79 o
   4   6  13       76.00       75.11      3.44 o
   5   6  13       26.54       34.89      2.16 o
  -5   7  13       10.34       11.56      1.86 o
  -4   7  13       21.27       31.62      2.00 o
  -3   7  13        4.94        5.00      1.45 o
  -2   7  13      408.08      389.49      6.75 o
  -1   7  13      138.35      132.54      3.35 o
   0   7  13        6.97        6.37      1.00 o
   1   7  13       46.55       38.87      2.67 o
   2   7  13      473.05      447.87      6.95 o
   3   7  13       77.79       80.53      3.32 o
   4   7  13        4.83        4.63      1.09 o
  -4   8  13       38.19       29.23      1.74 o
  -3   8  13        0.21        0.84      1.34 o
  -2   8  13      127.49      123.52      4.17 o
  -1   8  13       92.68       78.46      3.45 o
   0   8  13      115.98      110.57      4.59 o
   1   8  13        3.51        2.11      1.55 o
   2   8  13      215.58      203.92      4.54 o
   3   8  13      164.54      169.63      5.05 o
   4   8  13       79.23       82.96      2.89 o
  -4   9  13      116.92       99.03      3.12 o
  -3   9  13       10.54       11.43      2.17 o
  -2   9  13      378.26      380.77      6.06 o
  -1   9  13       62.51       61.91      3.93 o
   0   9  13      132.30      140.28      5.13 o
   1   9  13     1514.55     1541.39     15.84 o
   2   9  13      331.35      329.49      6.07 o
   3   9  13      383.58      404.27      6.80 o
  -3  10  13      137.60      156.13      4.34 o
  -2  10  13       69.34       69.06      2.75 o
  -1  10  13       26.51       26.05      1.96 o
   0  10  13      138.38      132.45      5.61 o
   1  10  13       10.47       10.39      2.19 o
   2  10  13       79.98       85.18      2.90 o
   3  10  13      210.94      230.22      4.28 o
  -2  11  13        7.62        7.46      0.90 o
  -1  11  13      568.81      621.03      7.29 o
   0  11  13      360.07      378.63      5.82 o
   1  11  13       87.11       99.94      2.84 o
   2  11  13       76.49       73.60      4.42 o
  -6   0  14      360.00      381.10     11.16 o
  -4   0  14      201.60      197.19      5.43 o
  -2   0  14     1215.19     1271.52     16.84 o
   0   0  14     3184.04     3259.95     21.27 o
   2   0  14      130.69      148.25      6.21 o
   4   0  14      125.63      136.03      3.90 o
  -6   1  14       58.76       60.27      2.62 o
  -5   1  14        0.83        1.36      1.90 o
  -4   1  14      339.97      333.84      5.33 o
  -3   1  14        6.95        7.10      2.09 o
  -2   1  14      384.59      374.89      6.04 o
  -1   1  14      195.25      252.17      4.00 o
   0   1  14       22.30       27.78      1.46 o
   1   1  14       70.61       71.23      2.30 o
   2   1  14      582.24      559.10      7.50 o
   3   1  14      162.44      138.92      2.54 o
   4   1  14       65.02       66.12      2.36 o
   5   1  14       79.59      105.40      2.93 o
  -6   2  14        3.32        8.13      2.71 o
  -5   2  14       70.47       61.43      3.07 o
  -4   2  14      173.92      153.28      4.93 o
  -3   2  14     1115.60     1076.92     14.00 o
  -2   2  14       72.02       72.17      2.98 o
  -1   2  14       21.56       28.90      2.05 o
   0   2  14      257.12      258.57      5.21 o
   1   2  14     3798.57     3777.13     24.27 o
   2   2  14     1297.42     1340.75     12.21 o
   3   2  14     1335.96     1253.35     11.79 o
   4   2  14       92.73       87.37      2.64 o
   5   2  14       24.75       25.38      1.27 o
  -6   3  14        3.55        1.98      1.23 o
  -5   3  14       47.72       48.59      3.98 o
  -4   3  14       69.80       60.14      2.86 o
  -3   3  14        0.16        4.81      2.12 o
  -2   3  14       63.92       50.05      3.04 o
  -1   3  14      376.55      395.34      6.29 o
   0   3  14        1.61        3.05      0.98 o
   1   3  14      314.36      279.72      5.05 o
   2   3  14        2.27        2.83      1.17 o
   3   3  14      162.12      164.69      3.37 o
   4   3  14        3.59        6.05      1.13 o
   5   3  14     1194.24     1309.42      8.12 o
  -6   4  14        7.66       11.67      2.27 o
  -5   4  14       16.46       20.60      3.02 o
  -4   4  14      628.85      602.99      8.39 o
  -3   4  14     4769.95     4694.77     18.26 o
  -2   4  14      498.77      469.74      8.34 o
  -1   4  14      159.11      138.36      4.47 o
   0   4  14     2464.34     2541.64     25.12 o
   1   4  14     1428.96     1365.91     16.34 o
   2   4  14      226.82      225.55      6.43 o
   3   4  14      389.83      376.20      6.41 o
   4   4  14      465.62      490.64      6.75 o
   5   4  14        6.47        9.04      1.00 o
  -5   5  14       76.08       78.02      4.61 o
  -4   5  14     1055.26     1056.87     11.93 o
  -3   5  14      137.49      130.14      3.29 o
  -2   5  14      183.42      176.50      6.54 o
  -1   5  14      448.96      446.22      8.20 o
   0   5  14        7.63        4.88      1.25 o
   1   5  14      903.10      880.49     19.92 o
   2   5  14     1455.67     1412.25     13.89 o
   3   5  14       69.63       73.25      3.23 o
   4   5  14      289.48      306.34      4.63 o
   5   5  14       56.87       64.89      4.11 o
  -5   6  14       12.02       10.06      1.96 o
  -4   6  14        7.05        8.20      1.76 o
  -3   6  14      218.28      205.65      4.93 o
  -2   6  14        1.66        4.35      0.99 o
  -1   6  14      411.09      394.47      7.93 o
   0   6  14      299.99      272.49      6.57 o
   1   6  14      542.56      502.83      8.15 o
   2   6  14      143.41      139.03      3.58 o
   3   6  14      284.65      267.62      5.96 o
   4   6  14     1285.00     1411.95     11.74 o
  -5   7  14        1.91        0.74      1.23 o
  -4   7  14      337.76      355.86      5.75 o
  -3   7  14      274.34      252.66      6.07 o
  -2   7  14      290.13      263.35      5.60 o
  -1   7  14        8.53       10.75      1.25 o
   0   7  14      181.98      168.32      3.63 o
   1   7  14        2.02        2.38      1.63 o
   2   7  14      383.64      370.70      6.98 o
   3   7  14       56.50       60.05      2.79 o
   4   7  14      119.38      109.83      3.03 o
  -4   8  14       34.70       33.51      1.74 o
  -3   8  14     1197.53     1195.94     12.32 o
  -2   8  14      121.67      106.76      3.84 o
  -1   8  14       53.83       39.48      2.18 o
   0   8  14      131.24      129.17      4.29 o
   1   8  14     1447.06     1381.67     15.54 o
   2   8  14      220.46      210.16      4.49 o
   3   8  14      161.03      154.55      4.58 o
   4   8  14        2.79        2.18      0.90 o
  -4   9  14      332.04      360.68      4.79 o
  -3   9  14        7.73        8.93      1.57 o
  -2   9  14        3.15        2.93      1.10 o
  -1   9  14       13.06        6.99      1.35 o
   0   9  14        0.67        0.90      1.37 o
   1   9  14      327.52      338.23      6.46 o
   2   9  14      339.37      326.39      5.74 o
   3   9  14      142.33      144.54      4.06 o
  -3  10  14      181.83      221.35      4.80 o
  -2  10  14       26.84       32.59      2.23 o
  -1  10  14      237.55      240.59      4.52 o
   0  10  14      313.24      323.84      5.99 o
   1  10  14       20.13       29.04      2.22 o
   2  10  14        9.87       10.21      1.70 o
  -2  11  14      175.39      196.43      5.10 o
  -1  11  14        1.10        3.50      1.04 o
   0  11  14      652.19      692.37      7.33 o
   1  11  14       31.41       32.48      1.90 o
  -5   0  15      215.27      226.58     10.39 o
  -3   0  15       87.49       74.44      6.37 o
  -1   0  15      826.95      920.65     13.36 o
   1   0  15      207.29      172.12      6.16 o
   3   0  15      156.44      171.02      3.65 o
   5   0  15       55.55       61.86      2.75 o
  -6   1  15        7.97       -0.67      1.86 o
  -5   1  15      397.26      379.07      8.31 o
  -4   1  15      348.35      303.64      6.09 o
  -3   1  15       88.02       76.68      5.28 o
  -2   1  15       33.10       48.32      2.36 o
  -1   1  15     2551.32     2499.40     16.24 o
   0   1  15      107.99       88.72      2.75 o
   1   1  15      142.60      145.53      3.50 o
   2   1  15      376.96      342.68      7.20 o
   3   1  15     1952.72     1826.59      9.65 o
   4   1  15       11.03        8.16      1.01 o
   5   1  15        3.39        2.02      0.80 o
  -6   2  15       74.36       84.61      5.04 o
  -5   2  15       23.79       20.76      1.92 o
  -4   2  15       49.32       52.58      2.43 o
  -3   2  15       40.78       39.68      4.09 o
  -2   2  15     2051.44     2077.38     17.90 o
  -1   2  15        5.43        3.29      1.00 o
   0   2  15      813.01      776.92      8.61 o
   1   2  15        1.92        5.13      1.03 o
   2   2  15       49.79       37.75      2.36 o
   3   2  15      154.51      136.58      3.89 o
   4   2  15      787.89      786.66      6.92 o
   5   2  15        4.25        4.38      0.79 o
  -6   3  15      237.72      256.95      8.25 o
  -5   3  15        5.34        9.36      1.73 o
  -4   3  15      409.08      389.10      6.89 o
  -3   3  15       33.98       34.68      1.93 o
  -2   3  15       47.93       42.31      2.85 o
  -1   3  15        0.56        1.20      1.12 o
   0   3  15      718.68      713.60      9.16 o
   1   3  15      318.38      330.70      5.63 o
   2   3  15     2013.34     1925.59     24.45 o
   3   3  15      118.16      120.52      4.15 o
   4   3  15       55.60       57.33      1.96 o
   5   3  15       24.26       25.25      1.14 o
  -5   4  15       86.81       78.04      4.54 o
  -4   4  15        9.38       11.13      1.47 o
  -3   4  15      616.70      593.39      8.09 o
  -2   4  15       81.48       87.72      4.14 o
  -1   4  15      242.74      238.58      7.05 o
   0   4  15     1509.61     1546.45     13.79 o
   1   4  15      122.45      112.10      4.19 o
   2   4  15       30.11       36.60      1.52 o
   3   4  15       80.71       75.46      3.36 o
   4   4  15      285.41      291.33      4.63 o
   5   4  15       15.74       17.40      1.07 o
  -5   5  15      698.82      790.18     12.92 o
  -4   5  15      423.06      411.29      8.73 o
  -3   5  15       10.99       12.36      1.48 o
  -2   5  15      119.29      120.62      2.87 o
  -1   5  15     2371.79     2324.06     20.12 o
   0   5  15       81.32       69.56      3.63 o
   1   5  15       60.46       67.22      3.76 o
   2   5  15      100.99       90.27      2.94 o
   3   5  15      778.93      754.22      9.90 o
   4   5  15      322.07      345.85      7.07 o
  -5   6  15       21.82       24.57      2.43 o
  -4   6  15       64.18       62.50      3.48 o
  -3   6  15        1.82        0.56      1.91 o
  -2   6  15      303.25      298.11      5.91 o
  -1   6  15       82.92       85.63      3.04 o
   0   6  15       30.31       29.12      1.79 o
   1   6  15      145.91      127.10      3.73 o
   2   6  15      156.18      153.96      3.74 o
   3   6  15      238.44      226.83      5.29 o
   4   6  15       88.56       98.36      3.02 o
  -4   7  15      387.84      424.76      6.77 o
  -3   7  15       14.08       14.66      1.79 o
  -2   7  15      179.40      169.77      4.49 o
  -1   7  15      953.03      951.85     11.32 o
   0   7  15       11.61       15.07      1.77 o
   1   7  15       94.76       83.87      4.94 o
   2   7  15      235.64      224.07      5.33 o
   3   7  15        8.06        7.21      1.42 o
   4   7  15       30.19       40.07      1.78 o
  -4   8  15       94.16       93.27      2.83 o
  -3   8  15       21.68       20.69      2.24 o
  -2   8  15      277.78      274.52      5.92 o
  -1   8  15       23.37       19.99      1.66 o
   0   8  15      714.73      667.38      9.32 o
   1   8  15       66.68       60.22      4.83 o
   2   8  15        4.89        5.45      1.17 o
   3   8  15        6.36        9.63      1.95 o
  -3   9  15      265.81      278.60      5.98 o
  -2   9  15       12.15       12.51      1.46 o
  -1   9  15      216.21      223.39      4.63 o
   0   9  15        0.31        1.30      1.31 o
   1   9  15       35.21       28.94      2.33 o
   2   9  15      273.04      274.78      5.04 o
   3   9  15      135.71      140.24      3.00 o
  -3  10  15        0.01        0.91      0.99 o
  -2  10  15       36.95       51.79      2.58 o
  -1  10  15       37.21       34.06      1.78 o
   0  10  15      147.71      146.73      3.92 o
   1  10  15       79.89       87.45      3.44 o
   2  10  15       69.14       63.15      2.96 o
  -1  11  15      967.01     1089.84     25.05 o
   0  11  15       51.41       55.35      2.05 o
   1  11  15       35.08       27.73      2.86 o
  -4   0  16        0.67        0.68      1.61 o
  -2   0  16      461.28      390.77      9.98 o
   0   0  16      535.84      524.37     14.13 o
   2   0  16      545.41      493.68     11.57 o
   4   0  16      928.81      917.83     14.00 o
  -5   1  16        6.09        6.56      1.61 o
  -4   1  16      522.93      490.21      7.64 o
  -3   1  16      269.46      249.02      4.53 o
  -2   1  16        0.62        3.43      2.20 o
  -1   1  16       10.91       14.04      1.80 o
   0   1  16       35.92       42.73      2.30 o
   1   1  16       21.44       25.08      1.70 o
   2   1  16     1822.77     1826.77     16.60 o
   3   1  16        9.37       11.73      1.25 o
   4   1  16        1.05        3.38      0.81 o
   5   1  16       83.68       84.37      2.26 o
  -5   2  16      139.57      138.85      4.18 o
  -4   2  16      516.06      491.19      6.92 o
  -3   2  16     1993.11     1922.12     47.93 o
  -2   2  16      194.77      186.61      5.27 o
  -1   2  16       69.92       77.17      2.93 o
   0   2  16       15.95       16.68      1.50 o
   1   2  16     3867.73     3810.69     35.47 o
   2   2  16      932.83      900.40     10.96 o
   3   2  16       23.46       17.27      1.49 o
   4   2  16       42.01       32.91      1.54 o
   5   2  16      846.40      964.99      6.33 o
  -5   3  16      128.62      129.61      4.52 o
  -4   3  16      777.28      751.89      9.37 o
  -3   3  16      450.41      428.28      6.33 o
  -2   3  16       19.38       21.99      2.14 o
  -1   3  16      116.30      108.91      3.59 o
   0   3  16       86.99       83.13      3.10 o
   1   3  16      298.84      292.62      5.73 o
   2   3  16     2425.13     2379.71     12.39 o
   3   3  16       38.97       31.85      2.07 o
   4   3  16      152.66      119.52      2.79 o
   5   3  16      546.42      631.21      5.99 o
  -5   4  16       30.99       33.08      3.03 o
  -4   4  16        7.03        9.54      1.41 o
  -3   4  16      330.34      298.24      6.27 o
  -2   4  16     2716.33     2669.07     27.15 o
  -1   4  16      100.85      103.19      4.37 o
   0   4  16      437.07      433.76      9.58 o
   1   4  16     1583.11     1544.94     16.67 o
   2   4  16      628.78      611.15      6.17 o
   3   4  16      335.37      332.28      6.63 o
   4   4  16       27.24       28.21      1.55 o
  -5   5  16      163.51      190.99      6.10 o
  -4   5  16        1.34       -0.52      1.38 o
  -3   5  16      130.79      120.54      3.78 o
  -2   5  16        9.75        8.53      1.01 o
  -1   5  16       11.80       12.38      1.30 o
   0   5  16       58.96       61.98      3.49 o
   1   5  16        4.45        5.43      1.09 o
   2   5  16      535.70      487.73      7.97 o
   3   5  16        9.76       10.52      1.84 o
   4   5  16       33.24       29.44      1.90 o
  -5   6  16      140.67      167.84      5.88 o
  -4   6  16       71.06       70.94      3.47 o
  -3   6  16      423.47      398.64      7.48 o
  -2   6  16      779.80      760.87     16.37 o
  -1   6  16      186.89      158.92      4.29 o
   0   6  16       11.23        9.51      1.26 o
   1   6  16       93.70       80.81      3.01 o
   2   6  16      331.28      320.41      6.27 o
   3   6  16       26.82       28.64      1.98 o
   4   6  16      918.41     1035.06     10.41 o
  -4   7  16       55.64       50.64      2.77 o
  -3   7  16        0.98        0.55      1.29 o
  -2   7  16       28.65       24.72      2.49 o
  -1   7  16       21.20       16.79      2.34 o
   0   7  16      211.50      196.36      5.19 o
   1   7  16        9.89       11.69      2.24 o
   2   7  16      125.51      126.48      4.47 o
   3   7  16       48.69       55.06      2.35 o
   4   7  16        7.86        9.58      2.45 o
  -4   8  16       78.10       69.78      2.78 o
  -3   8  16      404.23      434.93      7.92 o
  -2   8  16        3.59        2.49      1.95 o
  -1   8  16      113.87      102.49      3.73 o
   0   8  16      345.28      335.84      5.78 o
   1   8  16      744.68      756.07      9.51 o
   2   8  16        1.57        1.01      1.36 o
   3   8  16       11.50       14.81      1.43 o
  -3   9  16      312.11      320.07      5.94 o
  -2   9  16       32.01       33.70      1.98 o
  -1   9  16      196.63      198.93      4.19 o
   0   9  16       31.26       25.83      2.22 o
   1   9  16       22.73       23.54      2.13 o
   2   9  16        0.71        4.80      1.31 o
  -2  10  16      115.91      125.48      5.02 o
  -1  10  16       33.91       31.12      1.80 o
   0  10  16       76.54       71.75      2.64 o
   1  10  16      690.85      718.07      7.40 o
   2  10  16      150.98      164.61      6.27 o
  -1  11  16        0.87        2.29      1.71 o
   0  11  16       21.03       23.69      2.55 o
  -5   0  17        2.26        3.14      2.88 o
  -3   0  17      344.96      297.98      7.12 o
  -1   0  17      873.22      871.82     12.88 o
   1   0  17      119.73      136.72      8.42 o
   3   0  17        1.58       -0.27      1.11 o
   5   0  17      573.22      574.38      7.78 o
  -5   1  17       90.48       94.10      3.97 o
  -4   1  17       52.24       47.50      2.88 o
  -3   1  17     1108.06     1048.06      9.75 o
  -2   1  17       68.81       68.45      3.59 o
  -1   1  17      724.43      738.05     10.93 o
   0   1  17      218.80      204.73      5.89 o
   1   1  17        6.52        7.27      1.64 o
   2   1  17      118.25      102.83      2.65 o
   3   1  17      526.59      521.70      6.22 o
   4   1  17       32.67       32.56      1.58 o
   5   1  17        5.03        3.59      0.68 o
  -5   2  17       95.12      106.03      4.12 o
  -4   2  17        0.82       -0.31      1.39 o
  -3   2  17        6.08        5.57      1.57 o
  -2   2  17       44.50       37.07      3.73 o
  -1   2  17        9.56        6.21      1.18 o
   0   2  17      195.80      187.65      4.79 o
   1   2  17      190.30      177.80      4.50 o
   2   2  17       25.90       22.05      1.31 o
   3   2  17       49.87       49.35      2.19 o
   4   2  17      444.18      481.71      4.73 o
   5   2  17       26.83       34.88      2.13 o
  -5   3  17      155.83      168.08      4.77 o
  -4   3  17      852.28      859.44      9.76 o
  -3   3  17      431.94      423.33      6.86 o
  -2   3  17     1023.55     1017.22      8.73 o
  -1   3  17       55.45       53.08      2.77 o
   0   3  17     2807.41     2782.15     17.56 o
   1   3  17        0.92        3.80      1.68 o
   2   3  17      300.22      293.45      4.57 o
   3   3  17        7.68       10.11      1.40 o
   4   3  17      887.74      880.57     11.44 o
  -5   4  17      146.43      153.35      5.44 o
  -4   4  17        2.97        3.85      1.20 o
  -3   4  17      120.16      119.46      3.76 o
  -2   4  17       89.86       85.71      2.78 o
  -1   4  17       39.16       34.09      2.33 o
   0   4  17      666.77      625.04      9.70 o
   1   4  17       10.54        8.76      1.06 o
   2   4  17      347.59      336.51      5.92 o
   3   4  17       14.74       15.54      1.72 o
   4   4  17      571.15      612.90      8.74 o
  -5   5  17        8.51       17.59      2.01 o
  -4   5  17      418.45      447.53      7.33 o
  -3   5  17       17.97       20.52      1.99 o
  -2   5  17       28.07       22.27      1.79 o
  -1   5  17       87.77       75.44      2.77 o
   0   5  17      504.17      483.63      7.67 o
   1   5  17        9.23        8.04      1.16 o
   2   5  17      119.48      109.15      4.36 o
   3   5  17     1992.98     2077.32     17.79 o
   4   5  17       24.88       23.96      1.59 o
  -4   6  17        9.63        8.87      2.09 o
  -3   6  17      117.55      115.84      4.73 o
  -2   6  17      207.53      210.98      5.58 o
  -1   6  17      552.18      523.79      9.93 o
   0   6  17       16.48       24.98      2.15 o
   1   6  17       85.26       73.64      3.20 o
   2   6  17      119.26      124.55      4.48 o
   3   6  17       83.45       70.03      3.22 o
   4   6  17       25.22       23.88      1.63 o
  -4   7  17      150.01      167.22      4.49 o
  -3   7  17        0.52        0.01      1.16 o
  -2   7  17       72.61       66.66      3.64 o
  -1   7  17       13.33       12.27      1.82 o
   0   7  17     2118.75     2006.83     16.00 o
   1   7  17        3.33        3.31      2.04 o
   2   7  17      160.97      158.17      4.71 o
   3   7  17      155.01      153.56      3.51 o
  -4   8  17        1.01        2.26      1.59 o
  -3   8  17       16.34       14.55      2.30 o
  -2   8  17       10.73        8.53      1.60 o
  -1   8  17       37.16       42.75      2.47 o
   0   8  17       73.02       90.00      3.95 o
   1   8  17      186.12      167.10      5.10 o
   2   8  17       62.88       61.34      2.75 o
   3   8  17      157.48      170.02      4.45 o
  -3   9  17       81.03       95.12      3.06 o
  -2   9  17      197.94      190.03      4.90 o
  -1   9  17      431.96      465.36      6.79 o
   0   9  17      302.24      349.70     10.78 o
   1   9  17       82.95       87.87      3.39 o
   2   9  17        3.44        6.11      1.28 o
  -2  10  17        3.36        0.58      1.12 o
  -1  10  17      135.83      131.25      4.53 o
   0  10  17      368.97      382.58      6.17 o
   1  10  17       78.05       81.30      2.72 o
  -4   0  18        1.20        1.74      1.90 o
  -2   0  18     2211.70     2145.27     31.11 o
   0   0  18        0.36        0.51      2.02 o
   2   0  18     3787.14     3664.43     32.45 o
   4   0  18       15.11       11.63      1.62 o
  -5   1  18       94.09       88.07      4.67 o
  -4   1  18      154.72      152.05      4.78 o
  -3   1  18      216.34      189.21      4.67 o
  -2   1  18       77.24       75.53      2.75 o
  -1   1  18      428.36      417.53      9.30 o
   0   1  18       69.68       64.11      3.44 o
   1   1  18     1173.77     1155.70     12.00 o
   2   1  18      136.93      123.84      3.62 o
   3   1  18      172.58      159.70      3.22 o
   4   1  18       20.25       14.89      1.11 o
  -5   2  18     1378.74     1501.89     16.88 o
  -4   2  18      111.50      111.68      4.81 o
  -3   2  18      110.95      105.64      4.65 o
  -2   2  18       31.98       33.81      1.67 o
  -1   2  18      189.98      182.40      5.73 o
   0   2  18       69.79       61.92      3.88 o
   1   2  18       18.89       23.92      1.39 o
   2   2  18      367.62      348.76      6.01 o
   3   2  18      127.63      104.68      3.35 o
   4   2  18       11.24       12.04      1.03 o
  -5   3  18        3.96        5.45      2.43 o
  -4   3  18      140.72      130.77      3.46 o
  -3   3  18      302.27      276.34      7.26 o
  -2   3  18       18.05       18.10      1.22 o
  -1   3  18      737.91      707.96      8.41 o
   0   3  18       42.78       42.09      1.96 o
   1   3  18       54.40       48.87      2.19 o
   2   3  18        8.19       10.60      1.22 o
   3   3  18       51.73       62.41      2.62 o
   4   3  18      219.76      240.27      4.05 o
  -5   4  18      372.07      437.65      8.03 o
  -4   4  18       36.98       40.03      2.18 o
  -3   4  18        4.58        5.05      1.85 o
  -2   4  18     1244.49     1224.09     11.50 o
  -1   4  18      231.08      239.54      4.22 o
   0   4  18      554.65      517.63      6.50 o
   1   4  18      497.57      486.78      7.98 o
   2   4  18      972.41      907.15     13.05 o
   3   4  18        7.28       13.40      1.85 o
   4   4  18        2.46        0.71      0.82 o
  -5   5  18       20.23       20.75      1.88 o
  -4   5  18        0.18        0.57      1.11 o
  -3   5  18      292.90      280.43      6.15 o
  -2   5  18      109.60      106.19      3.21 o
  -1   5  18      204.38      177.92      4.49 o
   0   5  18        1.35        2.16      2.18 o
   1   5  18       45.61       45.74      2.53 o
   2   5  18      496.85      493.32     11.71 o
   3   5  18      211.37      217.89      5.56 o
   4   5  18       51.70       55.54      1.65 o
  -4   6  18        0.47       -0.49      1.12 o
  -3   6  18      178.58      167.25      5.43 o
  -2   6  18     1086.08     1092.19     13.91 o
  -1   6  18      440.36      431.86      8.83 o
   0   6  18       56.73       55.05      2.83 o
   1   6  18        6.15        4.86      1.45 o
   2   6  18      657.54      682.00      9.78 o
   3   6  18      134.27      146.75      3.57 o
  -4   7  18      105.95      121.61      4.19 o
  -3   7  18      119.87      120.74      5.37 o
  -2   7  18       21.88       13.93      2.29 o
  -1   7  18      302.20      287.91      7.35 o
   0   7  18       50.86       55.30      2.86 o
   1   7  18       77.62       68.75      7.57 o
   2   7  18        0.95        4.66      1.15 o
   3   7  18      297.64      313.85      7.11 o
  -3   8  18       40.46       44.54      2.02 o
  -2   8  18       59.41       60.58      3.08 o
  -1   8  18      148.01      148.27      4.19 o
   0   8  18      248.87      233.29      5.06 o
   1   8  18      412.12      402.50     10.41 o
   2   8  18       19.51       17.06      1.85 o
  -3   9  18      232.00      275.44      8.21 o
  -2   9  18       40.02       56.70      2.61 o
  -1   9  18       56.40       62.12      2.46 o
   0   9  18       16.91       18.31      1.83 o
   1   9  18       43.65       43.84      2.75 o
   2   9  18      239.75      237.27      7.29 o
  -1  10  18        0.39        0.63      1.01 o
   0  10  18       16.51       15.22      3.69 o
  -5   0  19      759.50      842.36     18.02 o
  -3   0  19        4.09        2.82      1.55 o
  -1   0  19        1.36        5.19      1.68 o
   1   0  19     1285.62     1178.75     12.23 o
   3   0  19      181.41      179.48      4.58 o
  -5   1  19        0.69        0.45      1.58 o
  -4   1  19        1.64        2.13      1.27 o
  -3   1  19      619.08      596.00      8.31 o
  -2   1  19        2.38        2.59      1.25 o
  -1   1  19       17.18       14.98      1.22 o
   0   1  19     3318.40     3256.10     17.30 o
   1   1  19      639.26      584.71      6.07 o
   2   1  19      302.06      279.58      4.89 o
   3   1  19       25.63       28.60      1.53 o
   4   1  19      215.90      216.01      3.22 o
  -5   2  19        9.98        4.10      2.31 o
  -4   2  19       31.56       38.73      2.93 o
  -3   2  19        2.17        1.61      1.43 o
  -2   2  19      106.54       96.30      3.41 o
  -1   2  19       11.55       10.75      1.03 o
   0   2  19        3.53        1.43      1.19 o
   1   2  19      254.04      238.37      5.28 o
   2   2  19      118.54      107.23      3.37 o
   3   2  19        1.78        2.42      0.89 o
   4   2  19      254.10      281.82      3.83 o
  -5   3  19        7.79        7.05      1.44 o
  -4   3  19      534.66      554.17      7.16 o
  -3   3  19       31.48       31.09      2.58 o
  -2   3  19       62.20       56.37      2.40 o
  -1   3  19      492.94      445.89      5.69 o
   0   3  19     1732.32     1633.76     12.53 o
   1   3  19       40.56       37.20      2.37 o
   2   3  19       86.30       96.98      3.19 o
   3   3  19      659.26      643.62      8.38 o
   4   3  19      697.15      753.92      7.49 o
  -4   4  19      357.25      366.39      5.67 o
  -3   4  19      170.63      163.97      4.68 o
  -2   4  19       70.59       68.45      2.85 o
  -1   4  19      810.34      780.39      9.18 o
   0   4  19       31.95       34.34      2.08 o
   1   4  19      352.15      325.01      7.94 o
   2   4  19       64.51       53.40      3.18 o
   3   4  19      150.91      124.16      4.25 o
   4   4  19      349.44      362.19      4.34 o
  -4   5  19      144.75      156.73      4.57 o
  -3   5  19     2050.66     2090.32     15.91 o
  -2   5  19       15.29       11.51      1.82 o
  -1   5  19       68.83       57.14      2.94 o
   0   5  19       35.67       38.20      3.81 o
   1   5  19      409.78      385.56     11.57 o
   2   5  19      406.31      414.50      7.89 o
   3   5  19       56.08       70.05      2.70 o
  -4   6  19        1.63        0.74      1.27 o
  -3   6  19       81.52       77.69      3.60 o
  -2   6  19      332.37      308.54     12.84 o
  -1   6  19       38.45       43.36      2.52 o
   0   6  19      104.47       85.52      3.97 o
   1   6  19      624.26      619.32     11.57 o
   2   6  19        1.82        2.37      1.28 o
   3   6  19       99.94       97.81      3.16 o
  -4   7  19       26.29       29.12      2.96 o
  -3   7  19      185.64      190.95      5.99 o
  -2   7  19      179.18      168.15      5.09 o
  -1   7  19      107.10      106.66      3.66 o
   0   7  19      730.90      737.62     17.98 o
   1   7  19       46.62       42.71      3.23 o
   2   7  19      203.57      190.50      6.75 o
  -3   8  19       18.06       15.54      1.39 o
  -2   8  19      111.73      133.32      4.14 o
  -1   8  19       94.31       89.04      3.10 o
   0   8  19        3.69        5.78      1.31 o
   1   8  19       86.29       79.12      3.73 o
   2   8  19       28.06       29.91      2.46 o
  -2   9  19       50.75       60.04      2.42 o
  -1   9  19      139.52      149.20      3.38 o
   0   9  19      531.75      588.48      9.67 o
   1   9  19       75.98       68.91      6.04 o
  -4   0  20     1463.59     1423.40     18.56 o
  -2   0  20      459.74      396.20     12.01 o
   0   0  20     1702.32     1651.49     16.47 o
   2   0  20     1231.32     1192.46     13.84 o
   4   0  20       12.14       14.71      1.25 o
  -5   1  20      559.71      636.21      9.95 o
  -4   1  20       39.69       37.81      2.37 o
  -3   1  20        2.76        2.72      1.19 o
  -2   1  20      665.90      647.45      8.44 o
  -1   1  20      124.86      121.69      3.02 o
   0   1  20       92.96       81.35      2.64 o
   1   1  20      620.68      617.68      7.82 o
   2   1  20        4.67        6.31      1.00 o
   3   1  20       57.90       54.64      2.10 o
   4   1  20      302.51      318.69      6.45 o
  -5   2  20      372.85      427.38     10.98 o
  -4   2  20       23.96       18.32      2.12 o
  -3   2  20        0.15        2.28      1.28 o
  -2   2  20      176.40      178.31      5.06 o
  -1   2  20      712.36      670.58     10.48 o
   0   2  20       50.15       44.27      2.55 o
   1   2  20        9.90       14.36      3.05 o
   2   2  20      162.73      148.23      3.49 o
   3   2  20      217.89      205.57      3.85 o
   4   2  20       19.44       21.07      1.22 o
  -4   3  20        9.09        9.44      1.63 o
  -3   3  20      162.82      157.96      6.53 o
  -2   3  20        2.08        2.24      1.32 o
  -1   3  20     1010.58      936.34      9.70 o
   0   3  20        0.03        1.06      1.35 o
   1   3  20      247.56      224.15      6.22 o
   2   3  20        0.48        0.54      1.29 o
   3   3  20     1304.04     1413.68     13.65 o
   4   3  20       11.89       17.44      1.08 o
  -4   4  20      169.83      175.88      4.12 o
  -3   4  20       89.23       92.45      4.98 o
  -2   4  20       90.88       77.86      3.92 o
  -1   4  20     1553.37     1489.31     12.49 o
   0   4  20      362.26      327.35      7.53 o
   1   4  20        5.12        4.62      1.59 o
   2   4  20      863.97      880.32     24.10 o
   3   4  20      316.33      319.11      5.33 o
  -4   5  20      261.86      271.23      5.37 o
  -3   5  20      141.38      139.41      4.01 o
  -2   5  20       83.59       76.01      3.76 o
  -1   5  20       28.22       28.11      2.56 o
   0   5  20      156.93      166.11      7.28 o
   1   5  20      207.13      195.16      6.80 o
   2   5  20       32.91       31.07      2.80 o
   3   5  20      304.07      330.43      5.31 o
  -4   6  20      259.78      292.53      8.70 o
  -3   6  20       64.68       66.35      3.87 o
  -2   6  20        4.44        5.99      1.51 o
  -1   6  20       41.75       39.33      2.11 o
   0   6  20        1.33        1.90      1.65 o
   1   6  20       20.75       19.97      2.31 o
   2   6  20      424.54      455.51      8.77 o
   3   6  20      116.80      109.05      3.69 o
  -3   7  20        2.76        2.47      1.05 o
  -2   7  20      246.73      241.50      5.66 o
  -1   7  20       24.34       24.00      1.94 o
   0   7  20      511.81      490.21     11.31 o
   1   7  20       42.47       44.00      3.10 o
   2   7  20       74.57       73.53      2.62 o
  -3   8  20        0.04       -0.93      1.69 o
  -2   8  20       10.33       11.67      2.37 o
  -1   8  20      489.73      533.29      6.78 o
   0   8  20        8.50        9.38      1.40 o
   1   8  20        2.24       -0.41      1.70 o
  -1   9  20       50.99       48.67      2.03 o
   0   9  20       91.37       97.95      4.04 o
   1   9  20       62.88       75.35      4.17 o
  -5   0  21        4.64        5.85      1.95 o
  -3   0  21     1017.33     1000.43     21.26 o
  -1   0  21      469.37      446.48     11.04 o
   1   0  21     1093.85     1113.52     16.60 o
   3   0  21       28.05       27.43      1.67 o
  -5   1  21        0.94        2.04      1.71 o
  -4   1  21      158.34      156.81      4.87 o
  -3   1  21      271.62      272.34      5.88 o
  -2   1  21       36.67       33.42      2.36 o
  -1   1  21       81.41       78.01      2.96 o
   0   1  21       26.52       23.54      1.97 o
   1   1  21     1810.59     1751.88     14.58 o
   2   1  21        7.21        6.81      0.94 o
   3   1  21       19.73       20.08      1.11 o
   4   1  21      305.96      335.24      4.34 o
  -4   2  21      547.52      554.92      8.72 o
  -3   2  21        6.62       10.50      1.75 o
  -2   2  21      216.26      205.31      6.27 o
  -1   2  21       60.32       64.23      2.69 o
   0   2  21      914.85      888.18     10.60 o
   1   2  21        1.41        1.05      1.57 o
   2   2  21      550.92      593.51      7.38 o
   3   2  21      108.56       95.92      2.76 o
   4   2  21       12.52        8.91      1.01 o
  -4   3  21        1.14        1.41      1.16 o
  -3   3  21      252.96      233.49      6.17 o
  -2   3  21      751.95      738.77      8.65 o
  -1   3  21       61.08       60.55      3.02 o
   0   3  21      653.75      648.27     12.95 o
   1   3  21      184.09      158.62      6.44 o
   2   3  21       75.11       67.27      4.61 o
   3   3  21       38.81       44.48      1.88 o
  -4   4  21      125.88      126.21      6.66 o
  -3   4  21       32.67       38.16      2.69 o
  -2   4  21       81.70       84.49      3.95 o
  -1   4  21       13.78       17.28      1.76 o
   0   4  21      443.10      442.09     10.55 o
   1   4  21      271.43      270.27      8.09 o
   2   4  21       42.63       49.10      3.47 o
   3   4  21        7.49        5.67      0.91 o
  -4   5  21      185.27      182.06      4.75 o
  -3   5  21      490.63      508.61      7.02 o
  -2   5  21       31.45       28.67      2.40 o
  -1   5  21      411.90      394.89      8.15 o
   0   5  21       48.03       51.25      3.01 o
   1   5  21     1051.72     1087.67     15.26 o
   2   5  21        3.99        2.24      1.39 o
   3   5  21        2.09        0.35      0.77 o
  -3   6  21       50.74       54.45      2.64 o
  -2   6  21       19.92       17.63      2.81 o
  -1   6  21        7.88       10.40      1.22 o
   0   6  21       28.77       31.92      4.98 o
   1   6  21       90.97       98.12      3.58 o
   2   6  21        7.11       12.29      1.66 o
  -3   7  21       13.70       14.63      1.38 o
  -2   7  21      393.67      406.12     13.73 o
  -1   7  21      142.92      135.72      3.61 o
   0   7  21      352.07      367.15      8.27 o
   1   7  21      368.64      383.58      7.86 o
   2   7  21      603.28      615.69     55.53 o
  -2   8  21       77.07       89.97      3.60 o
  -1   8  21       63.78       62.67      2.54 o
   0   8  21       89.51       86.49      2.97 o
   1   8  21      135.73      130.01      5.68 o
  -4   0  22      476.42      537.13      9.87 o
  -2   0  22        5.83        7.19      1.77 o
   0   0  22       79.81       64.28      4.23 o
   2   0  22      160.10      158.72      4.80 o
  -4   1  22        7.14        5.82      1.35 o
  -3   1  22       95.04       80.57      3.15 o
  -2   1  22      165.13      154.27      4.55 o
  -1   1  22        0.31        1.05      1.18 o
   0   1  22       11.30        9.36      1.36 o
   1   1  22       77.31       75.62      3.10 o
   2   1  22      563.48      549.00      8.37 o
   3   1  22       74.98       90.20      2.48 o
  -4   2  22      129.74      124.88      3.88 o
  -3   2  22       41.30       39.93      2.81 o
  -2   2  22      197.23      180.41      5.64 o
  -1   2  22      896.27      883.12     10.48 o
   0   2  22     1022.38     1025.67     14.16 o
   1   2  22        0.03       -0.83      1.60 o
   2   2  22       14.18       14.10      1.50 o
   3   2  22      590.29      669.11      6.34 o
  -4   3  22        6.02        8.38      1.64 o
  -3   3  22      286.18      294.51      8.24 o
  -2   3  22      228.01      218.71      5.96 o
  -1   3  22       14.67       13.58      1.59 o
   0   3  22      513.39      507.35     13.52 o
   1   3  22      160.82      155.63      6.21 o
   2   3  22        0.76        0.20      1.20 o
   3   3  22       86.93       91.63      2.33 o
  -4   4  22      143.79      146.27      6.42 o
  -3   4  22       15.75       12.36      1.66 o
  -2   4  22       90.03       73.48      4.31 o
  -1   4  22      260.83      250.19      6.32 o
   0   4  22       55.23       52.08      3.04 o
   1   4  22        6.24        9.14      1.94 o
   2   4  22      213.34      229.30      8.14 o
   3   4  22      469.78      503.01      5.49 o
  -3   5  22        3.36        4.81      1.26 o
  -2   5  22      277.34      279.66      6.26 o
  -1   5  22       63.01       56.40      3.78 o
   0   5  22      438.10      422.66      8.38 o
   1   5  22       11.86       11.17      1.94 o
   2   5  22      238.00      250.43      6.33 o
  -3   6  22      107.74      114.49      3.93 o
  -2   6  22        0.83        0.28      1.00 o
  -1   6  22       13.68       13.49      1.58 o
   0   6  22      345.93      341.28      6.53 o
   1   6  22      138.46      133.44      3.83 o
   2   6  22        2.64        2.61      0.71 o
  -2   7  22       94.04      102.10      4.75 o
  -1   7  22       24.04       25.82      1.79 o
   0   7  22      218.66      239.06      5.00 o
   1   7  22       89.70      101.11      3.74 o
  -1   8  22      523.96      591.21     11.55 o
   0   8  22        0.89       -0.53      0.72 o
  -3   0  23      613.53      611.34     14.02 o
  -1   0  23      230.25      203.40      7.14 o
   1   0  23      449.88      471.96     10.22 o
   3   0  23      420.07      432.29      7.27 o
  -4   1  23        1.63        1.39      1.26 o
  -3   1  23       85.26       84.62      2.98 o
  -2   1  23      219.66      214.11      4.51 o
  -1   1  23      513.36      498.11      7.78 o
   0   1  23        7.46        7.45      1.30 o
   1   1  23      578.94      596.43      8.03 o
   2   1  23       35.78       34.73      2.28 o
   3   1  23        0.20        0.80      0.63 o
  -4   2  23        0.58        2.37      1.18 o
  -3   2  23       61.06       64.34      3.83 o
  -2   2  23        7.30        8.14      1.55 o
  -1   2  23      281.93      277.19      5.70 o
   0   2  23       12.88       14.32      1.86 o
   1   2  23       61.99       63.78      4.04 o
   2   2  23      446.77      461.03      8.95 o
   3   2  23        7.92       10.05      0.88 o
  -4   3  23       15.45       17.14      2.53 o
  -3   3  23       51.98       50.30      4.15 o
  -2   3  23      597.50      631.49     12.82 o
  -1   3  23      536.20      521.19      7.62 o
   0   3  23        0.54        0.11      1.29 o
   1   3  23      317.41      318.47      8.37 o
   2   3  23      258.91      285.04      5.71 o
   3   3  23       15.85       17.06      1.43 o
  -3   4  23      193.35      208.55      4.75 o
  -2   4  23      237.03      219.59      6.70 o
  -1   4  23      412.70      436.54     10.78 o
   0   4  23      402.86      410.02     11.90 o
   1   4  23        2.79        5.36      1.65 o
   2   4  23      301.25      317.01      5.68 o
  -3   5  23      129.40      129.03      3.46 o
  -2   5  23        2.50        1.99      1.25 o
  -1   5  23      262.66      271.33      9.92 o
   0   5  23       49.70       50.57      2.70 o
   1   5  23      688.19      726.87      9.04 o
   2   5  23       45.60       46.92      1.83 o
  -2   6  23       21.03       19.68      1.89 o
  -1   6  23     1004.23     1051.98     10.17 o
   0   6  23        7.73        8.71      1.30 o
   1   6  23        0.98        2.31      1.03 o
  -2   7  23      284.25      341.87      8.73 o
  -1   7  23      109.80      114.66      3.75 o
   0   7  23        8.89       10.03      1.16 o
   1   7  23       59.06       72.54      3.98 o
  -4   0  24      273.24      357.28      8.75 o
  -2   0  24      216.76      215.71      6.86 o
   0   0  24     2219.57     2273.09     22.61 o
   2   0  24       22.31       25.49      2.17 o
  -4   1  24      253.37      271.51      7.80 o
  -3   1  24      207.00      204.31      4.10 o
  -2   1  24      249.84      224.46      4.33 o
  -1   1  24       86.06       89.20      3.26 o
   0   1  24      145.24      135.02      3.90 o
   1   1  24      165.80      162.67      4.70 o
   2   1  24        8.59        7.51      1.52 o
  -3   2  24      288.39      306.79      7.27 o
  -2   2  24        8.22       10.48      1.73 o
  -1   2  24     1259.49     1289.18     11.48 o
   0   2  24       39.41       34.22      2.04 o
   1   2  24      170.36      154.76      5.74 o
   2   2  24       14.37       18.60      2.06 o
  -3   3  24       62.11       68.75      3.47 o
  -2   3  24        1.98        1.92      1.02 o
  -1   3  24      241.81      235.62      4.86 o
   0   3  24        5.94        6.28      2.14 o
   1   3  24      719.36      759.45     12.01 o
   2   3  24       43.15       47.21      4.77 o
  -3   4  24      112.38      122.00      4.17 o
  -2   4  24        2.32        5.25      1.38 o
  -1   4  24        0.50        2.92      1.47 o
   0   4  24       33.58       36.39      2.36 o
   1   4  24        9.67       13.15      1.53 o
   2   4  24      186.91      198.96      5.06 o
  -3   5  24      273.35      274.45      7.74 o
  -2   5  24       18.44       20.97      1.94 o
  -1   5  24        0.59        0.15      1.29 o
   0   5  24       16.14       18.62      1.63 o
   1   5  24        3.99        2.42      0.94 o
  -2   6  24       25.02       23.58      2.39 o
  -1   6  24       39.25       44.03      2.51 o
   0   6  24      545.25      600.44      7.01 o
   1   6  24      237.25      241.45      5.16 o
  -3   0  25      113.22      114.72      3.92 o
  -1   0  25       62.64       59.17      3.61 o
   1   0  25      163.64      164.83      5.36 o
  -3   1  25       11.31        8.91      3.39 o
  -2   1  25      183.64      186.17      4.10 o
  -1   1  25      874.87      897.80     10.85 o
   0   1  25        3.67        2.16      1.15 o
   1   1  25      132.43      136.74      4.00 o
   2   1  25      178.36      215.35      5.22 o
  -3   2  25       14.64       15.38      1.73 o
  -2   2  25       17.98       10.23      1.42 o
  -1   2  25       88.32       85.88      5.50 o
   0   2  25      518.56      538.51      6.89 o
   1   2  25      241.31      233.00      5.09 o
   2   2  25      173.56      187.48      4.88 o
  -3   3  25       33.62       31.04      2.15 o
  -2   3  25      415.44      425.97      6.84 o
  -1   3  25      207.99      206.09      4.88 o
   0   3  25       30.43       26.75      2.28 o
   1   3  25        0.47        1.30      1.80 o
   2   3  25      385.52      444.40      5.67 o
  -2   4  25      326.08      341.24      6.61 o
  -1   4  25       18.95       19.01      1.67 o
   0   4  25       25.01       28.54      1.92 o
   1   4  25        0.40       -0.24      0.89 o
  -2   5  25       46.33       49.76      2.00 o
  -1   5  25      762.51      816.16     10.19 o
   0   5  25        7.18        7.30      0.89 o
   1   5  25      239.23      272.60      5.44 o
  -2   0  26        0.65        1.74      1.33 o
   0   0  26      350.00      350.95      7.52 o
  -2   1  26      258.93      257.48      6.26 o
  -1   1  26        0.15        2.36      1.09 o
   0   1  26      413.90      447.47      6.93 o
   1   1  26       35.23       38.62      1.98 o
  -2   2  26        7.48        7.76      1.13 o
  -1   2  26        0.48        1.03      1.00 o
   0   2  26       36.91       36.62      2.06 o
   1   2  26      703.38      771.12      8.02 o
  -2   3  26        1.94        1.26      1.05 o
  -1   3  26      588.29      612.50      7.35 o
   0   3  26       11.37       11.87      1.28 o
   1   3  26      134.12      144.05      3.42 o
  -2   4  26       49.42       47.58      3.36 o
  -1   4  26      130.23      120.92      3.08 o
   0   4  26      320.00      324.27      5.08 o
  -1   0  27      110.09       99.33      4.53 o
  -2   1  27      291.61      296.76      8.02 o
  -1   1  27      521.15      574.86      7.04 o
   0   1  27        7.30        6.97      1.05 o
  -2   2  27       43.36       47.85      3.39 o
  -1   2  27       13.19       12.74      1.58 o
   0   2  27      123.65      131.15      4.09 o
  -1   3  27        4.15        6.94      2.08 o
   0   3  27       58.63       53.40      2.55 o
 
